# Supplementary material for: Quantitative genetic analysis deciphers the impact of cis and trans regulation on cell-to-cell variability in protein expression levels
Source: PLoS Genet. 2020 Mar 13;16(3):e1008686. doi: 10.1371/journal.pgen.1008686 (PMC7094872; doi:10.1371/journal.pgen.1008686)
Supplement: S3 Table — Listed are the lead VarSNP, MR analysis summary statistics (Beta, SE, P-value), eGene data set, MR heterogeneity statistics and variability-pQTL summary statistics, position and gene information. (CSV) [file pgen.1008686.s007.csv]

VarSNP	eGene	MR.BETA.Causal	MR.BETA.SE	MR.BETA.P	eQTL.Dataset	MR.Het.Stat	MR.Het.Stat.P	eGene.Symbol	MR.Method	varQTL.BroadCell	varQTLCohort	varQTLCell	VarGene	Var.ProteinCHR	VarProtein	VarCellType	A1	A2	VarQTL.BETA	VarSNP.BP	Var.SNP.CHR	VarSNP.MAF	VarQTL.P	VarQTL.SE	Var.FullTrait	VarQTL.Nearest.Gene	VarQTL.TSSDist	FDR	SigFDR	Label	GeneLabel
rs10678141	ENSG00000070413.14	-2.93276834312934	1.32366422893229	0.0267159117726997	Ishigaki.Mono	3.0224759385519e-31	0	DGCR2	MR-Maxlik	Monocyte	MI	Monocyte	CD4	12	CD4	Mono.ClassicMono	C	CAG	1.16288	20003490	22	0.0539702	3.07299e-08	0.210011	Noise-CD4_Mono.ClassicMono_Panel5	ARVCF	-1047	1	0	rs10678141_DGCR2	CD4_DGCR2
rs10678141	ENSG00000244486.3	3.08769894430049	1.4553516608638	0.0338699067218441	Ishigaki.Mono	1.20899037542076e-30	0	SCARF2	MR-Maxlik	Monocyte	MI	Monocyte	CD4	12	CD4	Mono.ClassicMono	C	CAG	1.16288	20003490	22	0.0539702	3.07299e-08	0.210011	Noise-CD4_Mono.ClassicMono_Panel5	ARVCF	-1047	1	0	rs10678141_SCARF2	CD4_SCARF2
rs10678141	ENSG00000183597.11	3.1323898282936	1.49456954509944	0.0360957221285782	Ishigaki.Mono	3.0224759385519e-31	0	TANGO2	MR-Maxlik	Monocyte	MI	Monocyte	CD4	12	CD4	Mono.ClassicMono	C	CAG	1.16288	20003490	22	0.0539702	3.07299e-08	0.210011	Noise-CD4_Mono.ClassicMono_Panel5	ARVCF	-1047	1	0	rs10678141_TANGO2	CD4_TANGO2
rs10678141	ENSG00000070413.14	-2.93276834312934	1.32366422893229	0.0267159117726997	Chen.Mono	3.0224759385519e-31	0	DGCR2	MR-Maxlik	Monocyte	MI	Monocyte	CD4	12	CD4	Mono.ClassicMono	C	CAG	1.16288	20003490	22	0.0539702	3.07299e-08	0.210011	Noise-CD4_Mono.ClassicMono_Panel5	ARVCF	-1047	1	0	rs10678141_DGCR2	CD4_DGCR2
rs10678141	ENSG00000244486.3	3.08769894430049	1.4553516608638	0.0338699067218441	Chen.Mono	1.20899037542076e-30	0	SCARF2	MR-Maxlik	Monocyte	MI	Monocyte	CD4	12	CD4	Mono.ClassicMono	C	CAG	1.16288	20003490	22	0.0539702	3.07299e-08	0.210011	Noise-CD4_Mono.ClassicMono_Panel5	ARVCF	-1047	1	0	rs10678141_SCARF2	CD4_SCARF2
rs10678141	ENSG00000183597.11	3.1323898282936	1.49456954509944	0.0360957221285782	Chen.Mono	3.0224759385519e-31	0	TANGO2	MR-Maxlik	Monocyte	MI	Monocyte	CD4	12	CD4	Mono.ClassicMono	C	CAG	1.16288	20003490	22	0.0539702	3.07299e-08	0.210011	Noise-CD4_Mono.ClassicMono_Panel5	ARVCF	-1047	1	0	rs10678141_TANGO2	CD4_TANGO2
rs10678141	ENSG00000188280.7	1.35250714285714	0.663486399000145	0.0415014426976147	DICE.MONOCYTES	0	1	FAM230A	MR-Maxlik	Monocyte	MI	Monocyte	CD4	12	CD4	Mono.ClassicMono	C	CAG	1.16288	20003490	22	0.0539702	3.07299e-08	0.210011	Noise-CD4_Mono.ClassicMono_Panel5	ARVCF	-1047	0	0	rs10678141_FAM230A	CD4_FAM230A
rs10757327	ENSG00000099810.14	-1.62067199574181	0.652315808995573	0.0129737212580319	Ishigaki.PB	0	1	MTAP	MR-Maxlik	Granulocyte	MI	Granulocyte	FCGR3	1	CD16	.CD125.Eosinophil	G	C	0.638043	22442781	9	0.072401	3.63423e-08	0.115844	Noise-CD16_.CD125.Eosinophil_Panel7	DMRTA1	-4059	1	0	rs10757327_MTAP	CD16_MTAP
rs10757327	ENSG00000184995.6	0.480239512489587	0.543218686092285	0.37666223372858	Ishigaki.PB	0.00487997676016812	0.944307613457376	IFNE	MR-Egger	Granulocyte	MI	Granulocyte	FCGR3	1	CD16	.CD125.Eosinophil	G	C	0.638043	22442781	9	0.072401	3.63423e-08	0.115844	Noise-CD16_.CD125.Eosinophil_Panel7	DMRTA1	-4059	0	0	rs10757327_IFNE	CD16_IFNE
rs10757327	ENSG00000099810.14	-1.62067199574181	0.652315808995573	0.0129737212580319	Chen.Neutrophil	0	1	MTAP	MR-Maxlik	Granulocyte	MI	Granulocyte	FCGR3	1	CD16	.CD125.Eosinophil	G	C	0.638043	22442781	9	0.072401	3.63423e-08	0.115844	Noise-CD16_.CD125.Eosinophil_Panel7	DMRTA1	-4059	1	0	rs10757327_MTAP	CD16_MTAP
rs10757327	ENSG00000184995.6	0.480239512489582	0.543218686092243	0.376662233728548	Chen.Neutrophil	0.00487997676016813	0.944307613457376	IFNE	MR-Egger	Granulocyte	MI	Granulocyte	FCGR3	1	CD16	.CD125.Eosinophil	G	C	0.638043	22442781	9	0.072401	3.63423e-08	0.115844	Noise-CD16_.CD125.Eosinophil_Panel7	DMRTA1	-4059	0	0	rs10757327_IFNE	CD16_IFNE
rs10972616	ENSG00000137101.8	6.15158127461469	3.11067496327012	0.0479770989398892	Ishigaki.B	9.96896201650094e-31	0	CD72	MR-Maxlik	Bcell	TwinsUK	Bcell	MME	3	CD10	.Bcells.Mature.Memory.IgA	A	G	2.53158	35901617	9	0.0583333	1.25748e-08	0.44478	Noise-CD10_.Bcells.Mature.Memory.IgA_Panel6	HRCT1	-4572	0	0	rs10972616_CD72	CD10_CD72
rs112289966	ENSG00000135211.5	-1.29316196608634	0.548488345398525	0.0183893601416845	DICE.MONOCYTES	6.62918185378267e-06	0.99794567312311	TMEM60	MR-Maxlik	Monocyte	MI	Monocyte	CD4	12	CD4	Mono.ClassicMono	A	G	1.64381	77075480	7	0.0505549	9.62005e-11	0.253956	Noise-CD4_Mono.ClassicMono_Panel5	GSAP	-91112	1	0	rs112289966_TMEM60	CD4_TMEM60
rs112289966	ENSG00000243566.2	1.31259411764706	0.73990270065751	0.0760616465322065	DICE.MONOCYTES	3.46185505995614e-31	0	UPK3B	MR-Maxlik	Monocyte	MI	Monocyte	CD4	12	CD4	Mono.ClassicMono	A	G	1.64381	77075480	7	0.0505549	9.62005e-11	0.253956	Noise-CD4_Mono.ClassicMono_Panel5	GSAP	-91112	0	0	rs112289966_UPK3B	CD4_UPK3B
rs113630498	ENSG00000171097.9	-1.85809585662878	0.750716453552744	0.0133200085577646	Ishigaki.CD8	0	1	CCBL1	MR-Maxlik	CD8.Tcell	MI	CD8.Tcell	CXCR3	X	CXCR3	CD8.Th2	A	T	0.832718	131009012	9	0.0563119	3.19535e-08	0.150572	Noise-CXCR3_CD8.Th2_Panel9	DNM1	-9096	1	0	rs113630498_CCBL1	CXCR3_CCBL1
rs113630498	ENSG00000160408.10	-1.71793268393544	0.714887634310934	0.0162575987974204	Ishigaki.CD8	6.5338544538745e-31	0	ST6GALNAC6	MR-Maxlik	CD8.Tcell	MI	CD8.Tcell	CXCR3	X	CXCR3	CD8.Th2	A	T	0.832718	131009012	9	0.0563119	3.19535e-08	0.150572	Noise-CXCR3_CD8.Th2_Panel9	DNM1	-9096	1	0	rs113630498_ST6GALNAC6	CXCR3_ST6GALNAC6
rs113630498	ENSG00000197694.9	1.51199931368145	0.653437189926443	0.0206722845291205	Ishigaki.CD8	0	1	SPTAN1	MR-Maxlik	CD8.Tcell	MI	CD8.Tcell	CXCR3	X	CXCR3	CD8.Th2	A	T	0.832718	131009012	9	0.0563119	3.19535e-08	0.150572	Noise-CXCR3_CD8.Th2_Panel9	DNM1	-9096	1	0	rs113630498_SPTAN1	CXCR3_SPTAN1
rs113630498	ENSG00000136854.13	-2.02262620992837	0.879149731994041	0.0214107545748625	Ishigaki.CD8	0	1	STXBP1	MR-Maxlik	CD8.Tcell	MI	CD8.Tcell	CXCR3	X	CXCR3	CD8.Th2	A	T	0.832718	131009012	9	0.0563119	3.19535e-08	0.150572	Noise-CXCR3_CD8.Th2_Panel9	DNM1	-9096	1	0	rs113630498_STXBP1	CXCR3_STXBP1
rs113630498	ENSG00000148343.14	-1.46983767886988	0.649865897387925	0.0237125220732221	Ishigaki.CD8	0	1	FAM73B	MR-Maxlik	CD8.Tcell	MI	CD8.Tcell	CXCR3	X	CXCR3	CD8.Th2	A	T	0.832718	131009012	9	0.0563119	3.19535e-08	0.150572	Noise-CXCR3_CD8.Th2_Panel9	DNM1	-9096	1	0	rs113630498_FAM73B	CXCR3_FAM73B
rs113630498	ENSG00000136830.7	1.6364269852873	0.796050895165137	0.0398132399566719	Ishigaki.CD8	0	1	FAM129B	MR-Maxlik	CD8.Tcell	MI	CD8.Tcell	CXCR3	X	CXCR3	CD8.Th2	A	T	0.832718	131009012	9	0.0563119	3.19535e-08	0.150572	Noise-CXCR3_CD8.Th2_Panel9	DNM1	-9096	1	0	rs113630498_FAM129B	CXCR3_FAM129B
rs113630498	ENSG00000171169.8	1.90556110079219	1.00261035371101	0.0573544434962278	Ishigaki.CD8	0	1	NAIF1	MR-Maxlik	CD8.Tcell	MI	CD8.Tcell	CXCR3	X	CXCR3	CD8.Th2	A	T	0.832718	131009012	9	0.0563119	3.19535e-08	0.150572	Noise-CXCR3_CD8.Th2_Panel9	DNM1	-9096	0	0	rs113630498_NAIF1	CXCR3_NAIF1
rs113630498	ENSG00000136877.10	-1.91222283301106	0.726468790010281	0.00848298911197389	Ishigaki.CD8	7.99780370131532e-07	0.999286448417114	FPGS	MR-Maxlik	CD8.Tcell	MI	CD8.Tcell	CXCR3	X	CXCR3	CD8.Th2	A	T	0.832718	131009012	9	0.0563119	3.19535e-08	0.150572	Noise-CXCR3_CD8.Th2_Panel9	DNM1	-9096	1	0	rs113630498_FPGS	CXCR3_FPGS
rs113630498	ENSG00000106976.14	-0.980048611111111	0.388768001312098	0.0117052240522342	DICE.CD8naive	0	1	DNM1	MR-Maxlik	CD8.Tcell	MI	CD8.Tcell	CXCR3	X	CXCR3	CD8.Th2	A	T	0.832718	131009012	9	0.0563119	3.19535e-08	0.150572	Noise-CXCR3_CD8.Th2_Panel9	DNM1	-9096	1	0	rs113630498_DNM1	CXCR3_DNM1
rs113630498	ENSG00000106991.9	-0.000624535639076123	0.0374326364281055	0.986688508368574	DICE.CD8naive	0.0200603257036418	0.990019971473105	ENG	MR-Egger	CD8.Tcell	MI	CD8.Tcell	CXCR3	X	CXCR3	CD8.Th2	A	T	0.832718	131009012	9	0.0563119	3.19535e-08	0.150572	Noise-CXCR3_CD8.Th2_Panel9	DNM1	-9096	0	0	rs113630498_ENG	CXCR3_ENG
rs113630498	ENSG00000106992.13	-0.0748609423429031	0.788582517832455	0.924369617810558	DICE.CD8naive	0.00244336104400386	0.998779065425846	AK1	MR-Egger	CD8.Tcell	MI	CD8.Tcell	CXCR3	X	CXCR3	CD8.Th2	A	T	0.832718	131009012	9	0.0563119	3.19535e-08	0.150572	Noise-CXCR3_CD8.Th2_Panel9	DNM1	-9096	0	0	rs113630498_AK1	CXCR3_AK1
rs113630498	ENSG00000119335.12	1.38359803921569	0.83434830074006	0.0972573516622912	DICE.CD8naive	0	1	SET	MR-Maxlik	CD8.Tcell	MI	CD8.Tcell	CXCR3	X	CXCR3	CD8.Th2	A	T	0.832718	131009012	9	0.0563119	3.19535e-08	0.150572	Noise-CXCR3_CD8.Th2_Panel9	DNM1	-9096	0	0	rs113630498_SET	CXCR3_SET
rs113630498	ENSG00000119383.15	-0.184103851188495	0.484823214127193	0.704142890025251	DICE.CD8naive	0.00272618150439067	0.958359095612822	PPP2R4	MR-Egger	CD8.Tcell	MI	CD8.Tcell	CXCR3	X	CXCR3	CD8.Th2	A	T	0.832718	131009012	9	0.0563119	3.19535e-08	0.150572	Noise-CXCR3_CD8.Th2_Panel9	DNM1	-9096	0	0	rs113630498_PPP2R4	CXCR3_PPP2R4
rs113630498	ENSG00000136807.7	-1.35010241736905	0.577775461701366	0.0194534831088735	DICE.CD8naive	0.0127670079137122	0.9100375437177	CDK9	MR-Maxlik	CD8.Tcell	MI	CD8.Tcell	CXCR3	X	CXCR3	CD8.Th2	A	T	0.832718	131009012	9	0.0563119	3.19535e-08	0.150572	Noise-CXCR3_CD8.Th2_Panel9	DNM1	-9096	1	0	rs113630498_CDK9	CXCR3_CDK9
rs113630498	ENSG00000136840.14	-0.137593248890112	0.742877018894193	0.853059051001835	DICE.CD8naive	0.00231220942801424	0.96164815090735	ST6GALNAC4	MR-Egger	CD8.Tcell	MI	CD8.Tcell	CXCR3	X	CXCR3	CD8.Th2	A	T	0.832718	131009012	9	0.0563119	3.19535e-08	0.150572	Noise-CXCR3_CD8.Th2_Panel9	DNM1	-9096	0	0	rs113630498_ST6GALNAC4	CXCR3_ST6GALNAC4
rs113630498	ENSG00000136877.10	-1.3246933581801	0.566912938871339	0.0194558997112422	DICE.CD8naive	0.012219294800511	0.91198039992484	FPGS	MR-Maxlik	CD8.Tcell	MI	CD8.Tcell	CXCR3	X	CXCR3	CD8.Th2	A	T	0.832718	131009012	9	0.0563119	3.19535e-08	0.150572	Noise-CXCR3_CD8.Th2_Panel9	DNM1	-9096	1	0	rs113630498_FPGS	CXCR3_FPGS
rs113630498	ENSG00000148341.13	-1.44007142857143	0.902855320855129	0.110707977753899	DICE.CD8naive	0	1	SH3GLB2	MR-Maxlik	CD8.Tcell	MI	CD8.Tcell	CXCR3	X	CXCR3	CD8.Th2	A	T	0.832718	131009012	9	0.0563119	3.19535e-08	0.150572	Noise-CXCR3_CD8.Th2_Panel9	DNM1	-9096	0	0	rs113630498_SH3GLB2	CXCR3_SH3GLB2
rs113630498	ENSG00000148343.14	-1.37557935625244	0.612203585024528	0.0246444222658097	DICE.CD8naive	0.0123570179544443	0.911487785595706	FAM73B	MR-Maxlik	CD8.Tcell	MI	CD8.Tcell	CXCR3	X	CXCR3	CD8.Th2	A	T	0.832718	131009012	9	0.0563119	3.19535e-08	0.150572	Noise-CXCR3_CD8.Th2_Panel9	DNM1	-9096	1	0	rs113630498_FAM73B	CXCR3_FAM73B
rs113630498	ENSG00000160408.10	-0.107297857711601	0.429932918690471	0.802920801993848	DICE.CD8naive	0.00482943423459024	0.999997089259666	ST6GALNAC6	MR-Egger	CD8.Tcell	MI	CD8.Tcell	CXCR3	X	CXCR3	CD8.Th2	A	T	0.832718	131009012	9	0.0563119	3.19535e-08	0.150572	Noise-CXCR3_CD8.Th2_Panel9	DNM1	-9096	0	0	rs113630498_ST6GALNAC6	CXCR3_ST6GALNAC6
rs113630498	ENSG00000160446.14	-1.20910178413829	0.463234586703394	0.00905082250604708	DICE.CD8naive	0.0075213720705427	0.930889433025997	ZDHHC12	MR-Maxlik	CD8.Tcell	MI	CD8.Tcell	CXCR3	X	CXCR3	CD8.Th2	A	T	0.832718	131009012	9	0.0563119	3.19535e-08	0.150572	Noise-CXCR3_CD8.Th2_Panel9	DNM1	-9096	1	0	rs113630498_ZDHHC12	CXCR3_ZDHHC12
rs113630498	ENSG00000167112.7	-1.280975	0.796796027976591	0.107910241800993	DICE.CD8naive	0	1	TRUB2	MR-Maxlik	CD8.Tcell	MI	CD8.Tcell	CXCR3	X	CXCR3	CD8.Th2	A	T	0.832718	131009012	9	0.0563119	3.19535e-08	0.150572	Noise-CXCR3_CD8.Th2_Panel9	DNM1	-9096	0	0	rs113630498_TRUB2	CXCR3_TRUB2
rs113630498	ENSG00000167114.8	-1.28117142857143	0.805348620552138	0.111648207731209	DICE.CD8naive	0	1	SLC27A4	MR-Maxlik	CD8.Tcell	MI	CD8.Tcell	CXCR3	X	CXCR3	CD8.Th2	A	T	0.832718	131009012	9	0.0563119	3.19535e-08	0.150572	Noise-CXCR3_CD8.Th2_Panel9	DNM1	-9096	0	0	rs113630498_SLC27A4	CXCR3_SLC27A4
rs113630498	ENSG00000167123.14	-0.249640755329853	1.06291778685587	0.814314560453754	DICE.CD8naive	0.000715688898951401	0.978657248827291	CERCAM	MR-Egger	CD8.Tcell	MI	CD8.Tcell	CXCR3	X	CXCR3	CD8.Th2	A	T	0.832718	131009012	9	0.0563119	3.19535e-08	0.150572	Noise-CXCR3_CD8.Th2_Panel9	DNM1	-9096	0	0	rs113630498_CERCAM	CXCR3_CERCAM
rs113630498	ENSG00000171097.9	-0.141026850436063	0.589830476521487	0.811030166852738	DICE.CD8naive	0.000496482876881068	0.982223090420224	CCBL1	MR-Egger	CD8.Tcell	MI	CD8.Tcell	CXCR3	X	CXCR3	CD8.Th2	A	T	0.832718	131009012	9	0.0563119	3.19535e-08	0.150572	Noise-CXCR3_CD8.Th2_Panel9	DNM1	-9096	0	0	rs113630498_CCBL1	CXCR3_CCBL1
rs115346150	ENSG00000147669.6	0.909922808143493	0.382768051108565	0.0174438115610584	Ishigaki.CD8	1.02034265817642e-30	0	POLR2K	MR-Maxlik	CD8.Tcell	MI	CD8.Tcell	CD8B	2	CD8B	Ellipse.Live.CD8	G	A	0.703891	100967032	8	0.0504926	2.58259e-09	0.118179	Noise-CD8B_Ellipse.Live.CD8_Panel2	RGS22	-6132	1	0	rs115346150_POLR2K	CD8B_POLR2K
rs115346150	ENSG00000104450.8	0.940710299585674	0.319605617146127	0.00324684053400893	Ishigaki.CD8	0.000104720511838024	0.991835147195074	SPAG1	MR-Maxlik	CD8.Tcell	MI	CD8.Tcell	CD8B	2	CD8B	Ellipse.Live.CD8	G	A	0.703891	100967032	8	0.0504926	2.58259e-09	0.118179	Noise-CD8B_Ellipse.Live.CD8_Panel2	RGS22	-6132	1	0	rs115346150_SPAG1	CD8B_SPAG1
rs115346150	ENSG00000186106.7	1.15276058439688	0.600236070297077	0.0547932570696392	Ishigaki.CD8	1.02034265817642e-30	0	ANKRD46	MR-Maxlik	CD8.Tcell	MI	CD8.Tcell	CD8B	2	CD8B	Ellipse.Live.CD8	G	A	0.703891	100967032	8	0.0504926	2.58259e-09	0.118179	Noise-CD8B_Ellipse.Live.CD8_Panel2	RGS22	-6132	0	0	rs115346150_ANKRD46	CD8B_ANKRD46
rs115964028	ENSG00000090581.5	-1.57985422468924	0.722290025295832	0.0287217163048689	Ishigaki.CD8	7.28785539059567e-31	0	GNPTG	MR-Maxlik	CD8.Tcell	MI	CD8.Tcell	CXCR3	X	CXCR3	CD8.Th2	T	C	0.870857	860560	16	0.0535714	2.44362e-08	0.156145	Noise-CXCR3_CD8.Th2_Panel9	PRR25	5117	1	0	rs115964028_GNPTG	CXCR3_GNPTG
rs115964028	ENSG00000130731.11	-1.58942312270232	0.730287909119523	0.0295228557434194	Ishigaki.CD8	7.28785539059567e-31	0	C16orf13	MR-Maxlik	CD8.Tcell	MI	CD8.Tcell	CXCR3	X	CXCR3	CD8.Th2	T	C	0.870857	860560	16	0.0535714	2.44362e-08	0.156145	Noise-CXCR3_CD8.Th2_Panel9	PRR25	5117	1	0	rs115964028_C16orf13	CXCR3_C16orf13
rs115964028	ENSG00000103152.7	-1.72157020097813	0.84561930578623	0.041763503069493	Ishigaki.CD8	7.28785539059567e-31	0	MPG	MR-Maxlik	CD8.Tcell	MI	CD8.Tcell	CXCR3	X	CXCR3	CD8.Th2	T	C	0.870857	860560	16	0.0535714	2.44362e-08	0.156145	Noise-CXCR3_CD8.Th2_Panel9	PRR25	5117	0	0	rs115964028_MPG	CXCR3_MPG
rs115964028	ENSG00000174109.3	1.9360065248783	0.71836900882335	0.00703880293592551	Ishigaki.CD8	0.0167043935894885	0.897163411699562	C16orf91	MR-Maxlik	CD8.Tcell	MI	CD8.Tcell	CXCR3	X	CXCR3	CD8.Th2	T	C	0.870857	860560	16	0.0535714	2.44362e-08	0.156145	Noise-CXCR3_CD8.Th2_Panel9	PRR25	5117	1	0	rs115964028_C16orf91	CXCR3_C16orf91
rs115964028	ENSG00000103269.9	1.9274409101127	1.04341648647296	0.0647123312284206	Ishigaki.CD8	0	1	RHBDL1	MR-Maxlik	CD8.Tcell	MI	CD8.Tcell	CXCR3	X	CXCR3	CD8.Th2	T	C	0.870857	860560	16	0.0535714	2.44362e-08	0.156145	Noise-CXCR3_CD8.Th2_Panel9	PRR25	5117	0	0	rs115964028_RHBDL1	CXCR3_RHBDL1
rs115964028	ENSG00000129925.6	-1.6868641025641	1.04218147221579	0.105535592117127	DICE.CD8naive	6.79801223114317e-31	0	TMEM8A	MR-Maxlik	CD8.Tcell	MI	CD8.Tcell	CXCR3	X	CXCR3	CD8.Th2	T	C	0.870857	860560	16	0.0535714	2.44362e-08	0.156145	Noise-CXCR3_CD8.Th2_Panel9	PRR25	5117	0	0	rs115964028_TMEM8A	CXCR3_TMEM8A
rs11639854	ENSG00000103226.13	0.294414978826045	0.900896670323855	0.74381752475519	DICE.CD8naive	1.52346888042793	0.91034572515464	NOMO3	MR-Egger	CD8.Tcell	MI	CD8.Tcell	CXCR3	X	CXCR3	CD8.Th2	A	G	0.829925	17113420	16	0.0660848	3.99553e-08	0.151141	Noise-CXCR3_CD8.Th2_Panel9	XYLT1	-82206	0	0	rs11639854_NOMO3	CXCR3_NOMO3
rs11639854	ENSG00000103489.7	-0.979031472176183	0.529357167119248	0.0643896290630037	DICE.CD8naive	0.761428443994809	0.993068220193926	XYLT1	MR-Egger	CD8.Tcell	MI	CD8.Tcell	CXCR3	X	CXCR3	CD8.Th2	A	G	0.829925	17113420	16	0.0660848	3.99553e-08	0.151141	Noise-CXCR3_CD8.Th2_Panel9	XYLT1	-82206	0	0	rs11639854_XYLT1	CXCR3_XYLT1
rs117096599	ENSG00000073060.11	3.28345813080695	1.69744241719134	0.0530693574128235	Ishigaki.Mono	1.15022954527467e-30	0	SCARB1	MR-Maxlik	Monocyte	MI	Monocyte	CD4	12	CD4	Mono.ClassicMono	T	G	1.27946	125206819	12	0.0545797	1.69306e-08	0.226824	Noise-CD4_Mono.ClassicMono_Panel5	SCARB1	-54583	0	0	rs117096599_SCARB1	CD4_SCARB1
rs117096599	ENSG00000073060.11	3.28345813080695	1.69744241719134	0.0530693574128235	Chen.Mono	1.15022954527467e-30	0	SCARB1	MR-Maxlik	Monocyte	MI	Monocyte	CD4	12	CD4	Mono.ClassicMono	T	G	1.27946	125206819	12	0.0545797	1.69306e-08	0.226824	Noise-CD4_Mono.ClassicMono_Panel5	SCARB1	-54583	0	0	rs117096599_SCARB1	CD4_SCARB1
rs117096599	ENSG00000139364.6	-1.42726923076923	0.78352626122756	0.0685161285877165	DICE.MONOCYTES	1.08661673298556e-30	0	TMEM132B	MR-Maxlik	Monocyte	MI	Monocyte	CD4	12	CD4	Mono.ClassicMono	T	G	1.27946	125206819	12	0.0545797	1.69306e-08	0.226824	Noise-CD4_Mono.ClassicMono_Panel5	SCARB1	-54583	0	0	rs117096599_TMEM132B	CD4_TMEM132B
rs117096599	ENSG00000150991.10	-0.188505352393859	0.128267068067507	0.14166152339192	DICE.MONOCYTES	0.0626431771488479	0.999519602334538	UBC	MR-Egger	Monocyte	MI	Monocyte	CD4	12	CD4	Mono.ClassicMono	T	G	1.27946	125206819	12	0.0545797	1.69306e-08	0.226824	Noise-CD4_Mono.ClassicMono_Panel5	SCARB1	-54583	0	0	rs117096599_UBC	CD4_UBC
rs117096599	ENSG00000179195.11	-1.46482894736842	0.79929961872521	0.0668560335017597	DICE.MONOCYTES	1.08661673298556e-30	0	ZNF664	MR-Maxlik	Monocyte	MI	Monocyte	CD4	12	CD4	Mono.ClassicMono	T	G	1.27946	125206819	12	0.0545797	1.69306e-08	0.226824	Noise-CD4_Mono.ClassicMono_Panel5	SCARB1	-54583	0	0	rs117096599_ZNF664	CD4_ZNF664
rs117096599	ENSG00000250091.2	-0.252323287412387	3.04108151091399	0.933874150741157	DICE.MONOCYTES	0.0360113578082388	0.999999040124139	DNAH10OS	MR-Egger	Monocyte	MI	Monocyte	CD4	12	CD4	Mono.ClassicMono	T	G	1.27946	125206819	12	0.0545797	1.69306e-08	0.226824	Noise-CD4_Mono.ClassicMono_Panel5	SCARB1	-54583	0	0	rs117096599_DNAH10OS	CD4_DNAH10OS
rs117837529	ENSG00000139053.2	1.73081498225443	0.801221301358294	0.0307555747412668	Ishigaki.Mono	0	1	PDE6H	MR-Maxlik	Monocyte	MI	Monocyte	CD4	12	CD4	Mono.ClassicMono	A	G	1.34191	14818818	12	0.0546379	4.4003e-09	0.228668	Noise-CD4_Mono.ClassicMono_Panel5	GUCY2C	53242	1	0	rs117837529_PDE6H	CD4_PDE6H
rs117837529	ENSG00000139053.2	1.73081498225443	0.801221301358294	0.0307555747412668	Chen.Mono	0	1	PDE6H	MR-Maxlik	Monocyte	MI	Monocyte	CD4	12	CD4	Mono.ClassicMono	A	G	1.34191	14818818	12	0.0546379	4.4003e-09	0.228668	Noise-CD4_Mono.ClassicMono_Panel5	GUCY2C	53242	1	0	rs117837529_PDE6H	CD4_PDE6H
rs11869066	ENSG00000174292.8	1.16387767495625	0.353432487293177	0.000991000438407493	Ishigaki.CD8	0.122366515293992	0.726481852426163	TNK1	MR-Maxlik	CD8.Tcell	MI	CD8.Tcell	CXCR3	X	CXCR3	CD8.Th2	T	C	0.867967	6327212	17	0.0541719	2.85123e-08	0.156381	Noise-CXCR3_CD8.Th2_Panel9	AIPL1	-20523	1	1	rs11869066_TNK1	CXCR3_TNK1
rs11869066	ENSG00000072849.6	1.44213807760134	0.746670197157007	0.0534304180013647	Ishigaki.CD8	6.92060802342831e-31	0	DERL2	MR-Maxlik	CD8.Tcell	MI	CD8.Tcell	CXCR3	X	CXCR3	CD8.Th2	T	C	0.867967	6327212	17	0.0541719	2.85123e-08	0.156381	Noise-CXCR3_CD8.Th2_Panel9	AIPL1	-20523	0	0	rs11869066_DERL2	CXCR3_DERL2
rs11869066	ENSG00000170296.5	-1.49671942762991	0.800175488896319	0.0614159470084013	Ishigaki.CD8	0	1	GABARAP	MR-Maxlik	CD8.Tcell	MI	CD8.Tcell	CXCR3	X	CXCR3	CD8.Th2	T	C	0.867967	6327212	17	0.0541719	2.85123e-08	0.156381	Noise-CXCR3_CD8.Th2_Panel9	AIPL1	-20523	0	0	rs11869066_GABARAP	CXCR3_GABARAP
rs12090001	ENSG00000198890.6	1.16836818181818	0.602388395802395	0.0524332375754738	DICE.CD4naive	0	1	PRMT6	MR-Maxlik	CD4.Tcell	TwinsUK	CD4.Tcell	CD4	12	CD4	.CD3.CD4.CCR7pos.CM	A	G	0.886003	107651328	1	0.0510417	4.3515e-08	0.161799	Noise-CD4_.CD3.CD4.CCR7pos.CM_Panel1	NTNG1	-31301	0	0	rs12090001_PRMT6	CD4_PRMT6
rs12618710	ENSG00000158552.8	2.57888164093482	1.38873633901288	0.0633113324034029	Ishigaki.Mono	4.31816195060054e-31	0	ZFAND2B	MR-Maxlik	Monocyte	MI	Monocyte	CD4	12	CD4	Mono.ClassicMono	C	A	1.27554	221028036	2	0.0639241	2.27305e-09	0.213408	Noise-CD4_Mono.ClassicMono_Panel5	SLC4A3	535987	0	0	rs12618710_ZFAND2B	CD4_ZFAND2B
rs12618710	ENSG00000158552.8	2.57888164093482	1.38873633901288	0.0633113324034029	Chen.Mono	4.31816195060054e-31	0	ZFAND2B	MR-Maxlik	Monocyte	MI	Monocyte	CD4	12	CD4	Mono.ClassicMono	C	A	1.27554	221028036	2	0.0639241	2.27305e-09	0.213408	Noise-CD4_Mono.ClassicMono_Panel5	SLC4A3	535987	0	0	rs12618710_ZFAND2B	CD4_ZFAND2B
rs12618710	ENSG00000123989.9	-0.212771229281806	0.576386284303115	0.712018207729083	DICE.MONOCYTES	2.9635611799684	0.813406208089326	CHPF	MR-Egger	Monocyte	MI	Monocyte	CD4	12	CD4	Mono.ClassicMono	C	A	1.27554	221028036	2	0.0639241	2.27305e-09	0.213408	Noise-CD4_Mono.ClassicMono_Panel5	SLC4A3	535987	0	0	rs12618710_CHPF	CD4_CHPF
rs12618710	ENSG00000127824.9	0.537819482830163	1.24021674738747	0.66454291877379	DICE.MONOCYTES	0.00586190299877846	0.997073339545651	TUBA4A	MR-Egger	Monocyte	MI	Monocyte	CD4	12	CD4	Mono.ClassicMono	C	A	1.27554	221028036	2	0.0639241	2.27305e-09	0.213408	Noise-CD4_Mono.ClassicMono_Panel5	SLC4A3	535987	0	0	rs12618710_TUBA4A	CD4_TUBA4A
rs12618710	ENSG00000188760.6	0.283797815237095	0.860049415130563	0.741416208214753	DICE.MONOCYTES	3.52164251830639	0.474595191832315	TMEM198	MR-Egger	Monocyte	MI	Monocyte	CD4	12	CD4	Mono.ClassicMono	C	A	1.27554	221028036	2	0.0639241	2.27305e-09	0.213408	Noise-CD4_Mono.ClassicMono_Panel5	SLC4A3	535987	0	0	rs12618710_TMEM198	CD4_TMEM198
rs12618710	ENSG00000198925.6	-2.84738414247397	1.25771000137065	0.0235776017625547	DICE.MONOCYTES	0.113372147496973	0.736337177331695	ATG9A	MR-Maxlik	Monocyte	MI	Monocyte	CD4	12	CD4	Mono.ClassicMono	C	A	1.27554	221028036	2	0.0639241	2.27305e-09	0.213408	Noise-CD4_Mono.ClassicMono_Panel5	SLC4A3	535987	1	0	rs12618710_ATG9A	CD4_ATG9A
rs12661029	ENSG00000119899.11	-2.12781043479512	1.0060597692908	0.0344304536899602	Ishigaki.Mono	0	1	SLC17A5	MR-Maxlik	Monocyte	MI	Monocyte	CD4	12	CD4	Mono.ClassicMono	C	T	1.21663	74408159	6	0.05125	1.80776e-08	0.216119	Noise-CD4_Mono.ClassicMono_Panel5	CD109	2651	1	0	rs12661029_SLC17A5	CD4_SLC17A5
rs12661029	ENSG00000164430.11	-2.43197616671936	1.29883746147841	0.0611477829405486	Ishigaki.Mono	0	1	MB21D1	MR-Maxlik	Monocyte	MI	Monocyte	CD4	12	CD4	Mono.ClassicMono	C	T	1.21663	74408159	6	0.05125	1.80776e-08	0.216119	Noise-CD4_Mono.ClassicMono_Panel5	CD109	2651	0	0	rs12661029_MB21D1	CD4_MB21D1
rs12661029	ENSG00000119899.11	-2.12781043479512	1.0060597692908	0.0344304536899602	Chen.Mono	0	1	SLC17A5	MR-Maxlik	Monocyte	MI	Monocyte	CD4	12	CD4	Mono.ClassicMono	C	T	1.21663	74408159	6	0.05125	1.80776e-08	0.216119	Noise-CD4_Mono.ClassicMono_Panel5	CD109	2651	1	0	rs12661029_SLC17A5	CD4_SLC17A5
rs12661029	ENSG00000164430.11	-2.43197616671936	1.29883746147841	0.0611477829405486	Chen.Mono	0	1	MB21D1	MR-Maxlik	Monocyte	MI	Monocyte	CD4	12	CD4	Mono.ClassicMono	C	T	1.21663	74408159	6	0.05125	1.80776e-08	0.216119	Noise-CD4_Mono.ClassicMono_Panel5	CD109	2651	0	0	rs12661029_MB21D1	CD4_MB21D1
rs12661029	ENSG00000156508.13	0.685933873757325	0.516725094204852	0.184355296412888	DICE.MONOCYTES	0.24295023041195	0.885613091374025	EEF1A1	MR-Egger	Monocyte	MI	Monocyte	CD4	12	CD4	Mono.ClassicMono	C	T	1.21663	74408159	6	0.05125	1.80776e-08	0.216119	Noise-CD4_Mono.ClassicMono_Panel5	CD109	2651	0	0	rs12661029_EEF1A1	CD4_EEF1A1
rs12661029	ENSG00000156535.9	9.02563077901539	2.17618618970001	3.36193891552483e-05	DICE.MONOCYTES	17.7942358441485	2.46127762992455e-05	CD109	MR-Egger	Monocyte	MI	Monocyte	CD4	12	CD4	Mono.ClassicMono	C	T	1.21663	74408159	6	0.05125	1.80776e-08	0.216119	Noise-CD4_Mono.ClassicMono_Panel5	CD109	2651	1	1	rs12661029_CD109	CD4_CD109
rs12901610	ENSG00000170776.15	0.511073020142779	0.333482369235569	0.125390750412852	DICE.CD8naive	0.476342139739113	0.7880678648949	AKAP13	MR-Egger	CD8.Tcell	MI	CD8.Tcell	CXCR3	X	CXCR3	CD8.Th2	A	G	0.837218	85465873	15	0.060049	3.3431e-08	0.151603	Noise-CXCR3_CD8.Th2_Panel9	SLC28A1	37988	0	0	rs12901610_AKAP13	CXCR3_AKAP13
rs12901610	ENSG00000197696.5	1.46083265745752	0.574806215879101	0.0110398459190589	DICE.CD8naive	9.62985349856807e-05	0.992170339497279	NMB	MR-Maxlik	CD8.Tcell	MI	CD8.Tcell	CXCR3	X	CXCR3	CD8.Th2	A	G	0.837218	85465873	15	0.060049	3.3431e-08	0.151603	Noise-CXCR3_CD8.Th2_Panel9	SLC28A1	37988	1	0	rs12901610_NMB	CXCR3_NMB
rs13227833	ENSG00000105983.15	-0.407453026384531	0.41051538673993	0.320934076732112	DICE.CD8naive	0.0181109094740675	0.892946502154875	LMBR1	MR-Egger	CD8.Tcell	MI	CD8.Tcell	TCRgd	NA	TCRgd	CD8.Th2	C	TRUE	0.447887	157602661	7	0.137438	4.42599e-09	0.0763345	Noise-TCRgd_CD8.Th2_Panel9	AC005481.5	195946	0	0	rs13227833_LMBR1	TCRgd_LMBR1
rs13227833	ENSG00000146909.3	0.828138770407641	0.361267961687244	0.021887663965761	DICE.CD8naive	0.0110795357071562	0.916169999097463	NOM1	MR-Maxlik	CD8.Tcell	MI	CD8.Tcell	TCRgd	NA	TCRgd	CD8.Th2	C	TRUE	0.447887	157602661	7	0.137438	4.42599e-09	0.0763345	Noise-TCRgd_CD8.Th2_Panel9	AC005481.5	195946	1	0	rs13227833_NOM1	TCRgd_NOM1
rs13227833	ENSG00000146918.15	0.0758409381184357	0.712086012240603	0.915181446348783	DICE.CD8naive	0.00537729961279002	0.941543461283964	NCAPG2	MR-Egger	CD8.Tcell	MI	CD8.Tcell	TCRgd	NA	TCRgd	CD8.Th2	C	TRUE	0.447887	157602661	7	0.137438	4.42599e-09	0.0763345	Noise-TCRgd_CD8.Th2_Panel9	AC005481.5	195946	0	0	rs13227833_NCAPG2	TCRgd_NCAPG2
rs139661292	ENSG00000257207.4	-1.4577525	0.766143524317294	0.0570777905969747	DICE.Tfh	1.10707129304432e-30	0	LIMS3	MR-Maxlik	CD4.Tcell	MI	CD4.Tfh	PTGDR2	11	CRTh2	CD4.Tfh	G	A	-0.583101	112149663	2	0.10213	3.27328e-08	0.105517	Noise-CRTh2_CD4.Tfh_Panel9	BCL2L11	272708	0	0	rs139661292_LIMS3	CRTh2_LIMS3
rs140426150	ENSG00000140450.7	0.984271826149959	0.408896980245314	0.0160780535962954	Ishigaki.CD8	6.81632472951965e-31	0	ARRDC4	MR-Maxlik	CD8.Tcell	MI	CD8.Tcell	CXCR3	X	CXCR3	CD8.Th2	C	CTTT	0.90062	98574214	15	0.0512164	1.67964e-08	0.159624	Noise-CXCR3_CD8.Th2_Panel9	ARRDC4	111430	1	0	rs140426150_ARRDC4	CXCR3_ARRDC4
rs147868025	ENSG00000256646.3	1.3143568946679	0.67016520843501	0.049850670664291	Ishigaki.PB	0	1	PSMA2	MR-Maxlik	Granulocyte	MI	Granulocyte	CD14	5	CD14	Granulocyte.Neutrophil	T	TCTCACA	0.715682	43238368	7	0.0527295	2.57532e-09	0.120149	Noise-CD14_Granulocyte.Neutrophil_Panel5	HECW1	86170	0	0	rs147868025_PSMA2	CD14_PSMA2
rs147868025	ENSG00000256646.3	1.3143568946679	0.67016520843501	0.049850670664291	Chen.Neutrophil	0	1	PSMA2	MR-Maxlik	Granulocyte	MI	Granulocyte	CD14	5	CD14	Granulocyte.Neutrophil	T	TCTCACA	0.715682	43238368	7	0.0527295	2.57532e-09	0.120149	Noise-CD14_Granulocyte.Neutrophil_Panel5	HECW1	86170	0	0	rs147868025_PSMA2	CD14_PSMA2
rs16841398	ENSG00000158488.11	-4.16585483870968	2.42846774335159	0.0862672928616324	DICE.Bcellnaive	9.82174413217441e-31	0	CD1E	MR-Maxlik	Bcell	TwinsUK	Bcell	MME	3	CD10	.Bcells.Mature.Memory.IgA	G	A	2.58283	158945708	1	0.0541667	8.21708e-09	0.448101	Noise-CD10_.Bcells.Mature.Memory.IgA_Panel6	PYHIN1	-24050	0	0	rs16841398_CD1E	CD10_CD1E
rs16841398	ENSG00000188004.5	-4.30471666666667	2.5669819510913	0.0935510190352397	DICE.Bcellnaive	0	1	C1orf204	MR-Maxlik	Bcell	TwinsUK	Bcell	MME	3	CD10	.Bcells.Mature.Memory.IgA	G	A	2.58283	158945708	1	0.0541667	8.21708e-09	0.448101	Noise-CD10_.Bcells.Mature.Memory.IgA_Panel6	PYHIN1	-24050	0	0	rs16841398_C1orf204	CD10_C1orf204
rs16842402	ENSG00000258465.2	-10.5889176327978	11.9409242928881	0.375199847245437	Ishigaki.PB	1.4598878777435e-06	0.999035949671365	DCAF8	MR-Egger	Granulocyte	MI	Granulocyte	FCER1A	NA	FcERIa	.CD125.Eosinophil	T	A	0.849011	159582404	1	0.0866337	1.24736e-08	0.149129	Noise-FcERIa_.CD125.Eosinophil_Panel7	APCS	24789	0	0	rs16842402_DCAF8	FcERIa_DCAF8
rs16842402	ENSG00000258465.2	-10.5889176327978	11.9409242928881	0.375199847245437	Chen.Neutrophil	1.4598878777435e-06	0.999035949671365	DCAF8	MR-Egger	Granulocyte	MI	Granulocyte	FCER1A	NA	FcERIa	.CD125.Eosinophil	T	A	0.849011	159582404	1	0.0866337	1.24736e-08	0.149129	Noise-FcERIa_.CD125.Eosinophil_Panel7	APCS	24789	0	0	rs16842402_DCAF8	FcERIa_DCAF8
rs16853610	ENSG00000057252.8	1.36669166666667	0.811629032601485	0.0922034877865852	DICE.CD8naive	0	1	SOAT1	MR-Maxlik	CD8.Tcell	MI	CD8.Tcell	CD4	12	CD4	CD8.TEMRA	T	C	0.944164	179039055	1	0.064951	1.41158e-09	0.155953	Noise-CD4_CD8.TEMRA_Panel1	FAM20B	-11457	0	0	rs16853610_SOAT1	CD4_SOAT1
rs16905642	ENSG00000136869.13	-1.22884210526316	0.756601446563597	0.104341580762791	DICE.NK	3.64187096591384e-31	0	TLR4	MR-Maxlik	NKcell	MI	NKcell	FCGR3	1	CD16	.CD56hi	A	T	0.469669	120210010	9	0.134804	1.28797e-08	0.082577	Noise-CD16_.CD56hi_Panel4	ASTN2	-256600	0	0	rs16905642_TLR4	CD16_TLR4
rs16934685	ENSG00000150093.14	-0.796715191571632	0.36768902903393	0.0302487374858453	Ishigaki.CD8	0	1	ITGB1	MR-Maxlik	CD8.Tcell	MI	CD8.Tcell	CXCR3	X	CXCR3	CD8.Th2	A	G	0.931423	33903178	10	0.0520833	7.08697e-09	0.160899	Noise-CXCR3_CD8.Th2_Panel9	NRP1	436758	1	0	rs16934685_ITGB1	CXCR3_ITGB1
rs16970766	ENSG00000108639.3	1.620296	1.00423774326276	0.106644915768574	DICE.MONOCYTES	3.96958009773682e-31	0	SYNGR2	MR-Maxlik	Monocyte	MI	Monocyte	CD4	12	CD4	Mono.ClassicMono	C	G	1.32419	76039419	17	0.0694789	4.35305e-09	0.225578	Noise-CD4_Mono.ClassicMono_Panel5	TNRC6C	39170	0	0	rs16970766_SYNGR2	CD4_SYNGR2
rs16970766	ENSG00000141524.11	1.57793210549147	0.639183427674776	0.0135616720501926	DICE.MONOCYTES	0.10033876014539	0.751423486769671	TMC6	MR-Maxlik	Monocyte	MI	Monocyte	CD4	12	CD4	Mono.ClassicMono	C	G	1.32419	76039419	17	0.0694789	4.35305e-09	0.225578	Noise-CD4_Mono.ClassicMono_Panel5	TNRC6C	39170	1	0	rs16970766_TMC6	CD4_TMC6
rs17313536	ENSG00000121380.8	1.54890914846447	0.832034827847929	0.0626606609182286	Ishigaki.CD8	0	1	BCL2L14	MR-Maxlik	CD8.Tcell	MI	CD8.Tcell	CXCR3	X	CXCR3	CD8.Th2	A	G	0.843176	12676662	12	0.0566502	3.28665e-08	0.152599	Noise-CXCR3_CD8.Th2_Panel9	DUSP16	47833	0	0	rs17313536_BCL2L14	CXCR3_BCL2L14
rs17313536	ENSG00000084444.9	1.06115740740741	0.646634884959834	0.100787925880492	DICE.CD8naive	0	1	KIAA1467	MR-Maxlik	CD8.Tcell	MI	CD8.Tcell	CXCR3	X	CXCR3	CD8.Th2	A	G	0.843176	12676662	12	0.0566502	3.28665e-08	0.152599	Noise-CXCR3_CD8.Th2_Panel9	DUSP16	47833	0	0	rs17313536_KIAA1467	CXCR3_KIAA1467
rs17313536	ENSG00000111261.9	1.07522222222222	0.659301895329464	0.102922061824162	DICE.CD8naive	7.51177449817859e-31	0	MANSC1	MR-Maxlik	CD8.Tcell	MI	CD8.Tcell	CXCR3	X	CXCR3	CD8.Th2	A	G	0.843176	12676662	12	0.0566502	3.28665e-08	0.152599	Noise-CXCR3_CD8.Th2_Panel9	DUSP16	47833	0	0	rs17313536_MANSC1	CXCR3_MANSC1
rs17313536	ENSG00000111269.2	1.05567272727273	0.639745523340519	0.0989133305200292	DICE.CD8naive	0	1	CREBL2	MR-Maxlik	CD8.Tcell	MI	CD8.Tcell	CXCR3	X	CXCR3	CD8.Th2	A	G	0.843176	12676662	12	0.0566502	3.28665e-08	0.152599	Noise-CXCR3_CD8.Th2_Panel9	DUSP16	47833	0	0	rs17313536_CREBL2	CXCR3_CREBL2
rs17313536	ENSG00000178878.8	-0.072657195479502	0.933794922223453	0.93798037362082	DICE.CD8naive	0.0020208917276695	0.998990064464686	APOLD1	MR-Egger	CD8.Tcell	MI	CD8.Tcell	CXCR3	X	CXCR3	CD8.Th2	A	G	0.843176	12676662	12	0.0566502	3.28665e-08	0.152599	Noise-CXCR3_CD8.Th2_Panel9	DUSP16	47833	0	0	rs17313536_APOLD1	CXCR3_APOLD1
rs17594223	ENSG00000005108.11	0.0638061434198381	0.183358912147663	0.727851479820566	DICE.TregMem	0.897289594781998	0.99881772118536	THSD7A	MR-Egger	CD4.Tcell	MI	Treg	CD4	12	CD4	CD4.Treg.memTreg	T	A	0.66994	12199688	7	0.0669533	3.92239e-08	0.121933	Noise-CD4_CD4.Treg.memTreg_Panel2	TMEM106B	-51179	0	0	rs17594223_THSD7A	CD4_THSD7A
rs199751252	ENSG00000138696.6	-0.700465	0.438223813178373	0.109949895552299	DICE.CD4naive	0	1	BMPR1B	MR-Maxlik	CD4.Tcell	MI	CD4.Tcell	CD4	12	CD4	Ellipse.Live.CD4	A	ACT	0.682378	96249082	4	0.0578818	8.97126e-10	0.111378	Noise-CD4_Ellipse.Live.CD4_Panel2	UNC5C	165427	0	0	rs199751252_BMPR1B	CD4_BMPR1B
rs201346379	ENSG00000203546.3	0.551647682716435	0.258735399360499	0.0329992817472794	Ishigaki.CD8	0	1	RP11-176H8.1	MR-Maxlik	CD8.Tcell	MI	CD8.Tcell	CXCR3	X	CXCR3	CD8.Th2	A	AAC	0.846025	32791106	14	0.057888	2.79967e-08	0.15234	Noise-CXCR3_CD8.Th2_Panel9	AKAP6	-7373	1	0	rs201346379_RP11-176H8.1	CXCR3_RP11-176H8.1
rs201346379	ENSG00000129480.8	0.113860765450901	0.282098987621624	0.686492249057747	DICE.CD8naive	0.0473446261675774	0.976605678233359	DTD2	MR-Egger	CD8.Tcell	MI	CD8.Tcell	CXCR3	X	CXCR3	CD8.Th2	A	AAC	0.846025	32791106	14	0.057888	2.79967e-08	0.15234	Noise-CXCR3_CD8.Th2_Panel9	AKAP6	-7373	0	0	rs201346379_DTD2	CXCR3_DTD2
rs2027885	ENSG00000117475.9	-2.36216364837296	1.76019572550503	0.17959949841506	DICE.CD8naive	0.0887005296239908	0.956618828870349	BLZF1	MR-Egger	CD8.Tcell	MI	CD8.Tcell	CD8A	2	CD8A	CD8.TEMRA	A	G	0.886563	169535038	1	0.0709677	6.41415e-10	0.143459	Noise-CD8A_CD8.TEMRA_Panel1	F5	-23049	0	0	rs2027885_BLZF1	CD8A_BLZF1
rs2027885	ENSG00000117477.8	-0.86638832375133	0.37049926661478	0.0193647118912962	DICE.CD8naive	0.0112185196053881	0.915647798694834	CCDC181	MR-Maxlik	CD8.Tcell	MI	CD8.Tcell	CD8A	2	CD8A	CD8.TEMRA	A	G	0.886563	169535038	1	0.0709677	6.41415e-10	0.143459	Noise-CD8A_CD8.TEMRA_Panel1	F5	-23049	1	0	rs2027885_CCDC181	CD8A_CCDC181
rs2027885	ENSG00000171806.7	0.483361245762248	0.440162337776524	0.272141996134747	DICE.CD8naive	0.271068503545133	0.965374590169899	METTL18	MR-Egger	CD8.Tcell	MI	CD8.Tcell	CD8A	2	CD8A	CD8.TEMRA	A	G	0.886563	169535038	1	0.0709677	6.41415e-10	0.143459	Noise-CD8A_CD8.TEMRA_Panel1	F5	-23049	0	0	rs2027885_METTL18	CD8A_METTL18
rs2027885	ENSG00000188404.4	-0.736576811594203	0.43866612106177	0.0931269914611778	DICE.CD8naive	0	1	SELL	MR-Maxlik	CD8.Tcell	MI	CD8.Tcell	CD8A	2	CD8A	CD8.TEMRA	A	G	0.886563	169535038	1	0.0709677	6.41415e-10	0.143459	Noise-CD8A_CD8.TEMRA_Panel1	F5	-23049	0	0	rs2027885_SELL	CD8A_SELL
rs2280700	ENSG00000139637.9	2.22547961903415	1.11860063989968	0.0466437109309904	Ishigaki.CD8	5.52598886843695e-31	0	C12orf10	MR-Maxlik	CD8.Tcell	MI	CD8.Tcell	CD8A	2	CD8A	CD8.TEMRA	G	A	0.8413	53497801	12	0.0767813	1.01091e-08	0.146852	Noise-CD8A_CD8.TEMRA_Panel1	SOAT2	499	0	0	rs2280700_C12orf10	CD8A_C12orf10
rs2280700	ENSG00000094914.8	2.95201136367995	1.54678930884258	0.0563296311741058	Ishigaki.CD8	4.34099934960499e-31	0	AAAS	MR-Maxlik	CD8.Tcell	MI	CD8.Tcell	CD8A	2	CD8A	CD8.TEMRA	G	A	0.8413	53497801	12	0.0767813	1.01091e-08	0.146852	Noise-CD8A_CD8.TEMRA_Panel1	SOAT2	499	0	0	rs2280700_AAAS	CD8A_AAAS
rs2280700	ENSG00000198353.6	2.40193498001366	1.29252224588534	0.0631219338917199	Ishigaki.CD8	0	1	HOXC4	MR-Maxlik	CD8.Tcell	MI	CD8.Tcell	CD8A	2	CD8A	CD8.TEMRA	G	A	0.8413	53497801	12	0.0767813	1.01091e-08	0.146852	Noise-CD8A_CD8.TEMRA_Panel1	SOAT2	499	0	0	rs2280700_HOXC4	CD8A_HOXC4
rs2280700	ENSG00000111057.6	1.89998409090909	1.15188809700533	0.0990550752332128	DICE.CD8naive	4.47413350622772e-31	0	KRT18	MR-Maxlik	CD8.Tcell	MI	CD8.Tcell	CD8A	2	CD8A	CD8.TEMRA	G	A	0.8413	53497801	12	0.0767813	1.01091e-08	0.146852	Noise-CD8A_CD8.TEMRA_Panel1	SOAT2	499	0	0	rs2280700_KRT18	CD8A_KRT18
rs2280700	ENSG00000139651.9	0.0612478007893795	0.340200032911777	0.857125349849827	DICE.CD8naive	0.00920203603917899	0.999765875911968	ZNF740	MR-Egger	CD8.Tcell	MI	CD8.Tcell	CD8A	2	CD8A	CD8.TEMRA	G	A	0.8413	53497801	12	0.0767813	1.01091e-08	0.146852	Noise-CD8A_CD8.TEMRA_Panel1	SOAT2	499	0	0	rs2280700_ZNF740	CD8A_ZNF740
rs2280700	ENSG00000167780.7	-0.0932352544227066	0.193001425475596	0.629038471419636	DICE.CD8naive	0.0120138810813967	0.99965103725164	SOAT2	MR-Egger	CD8.Tcell	MI	CD8.Tcell	CD8A	2	CD8A	CD8.TEMRA	G	A	0.8413	53497801	12	0.0767813	1.01091e-08	0.146852	Noise-CD8A_CD8.TEMRA_Panel1	SOAT2	499	0	0	rs2280700_SOAT2	CD8A_SOAT2
rs2280700	ENSG00000182544.8	-1.5849279380703	0.602959891262607	0.00857423411291164	DICE.CD8naive	0.00237114271076113	0.961162854125157	MFSD5	MR-Maxlik	CD8.Tcell	MI	CD8.Tcell	CD8A	2	CD8A	CD8.TEMRA	G	A	0.8413	53497801	12	0.0767813	1.01091e-08	0.146852	Noise-CD8A_CD8.TEMRA_Panel1	SOAT2	499	1	0	rs2280700_MFSD5	CD8A_MFSD5
rs2280700	ENSG00000189182.5	0.315431668473521	0.778006974329132	0.68515740015539	DICE.CD8naive	0.000157597397738632	0.98998379567373	KRT77	MR-Egger	CD8.Tcell	MI	CD8.Tcell	CD8A	2	CD8A	CD8.TEMRA	G	A	0.8413	53497801	12	0.0767813	1.01091e-08	0.146852	Noise-CD8A_CD8.TEMRA_Panel1	SOAT2	499	0	0	rs2280700_KRT77	CD8A_KRT77
rs2280700	ENSG00000205352.6	-1.62765961538462	1.00526142573181	0.105417009160191	DICE.CD8naive	0	1	PRR13	MR-Maxlik	CD8.Tcell	MI	CD8.Tcell	CD8A	2	CD8A	CD8.TEMRA	G	A	0.8413	53497801	12	0.0767813	1.01091e-08	0.146852	Noise-CD8A_CD8.TEMRA_Panel1	SOAT2	499	0	0	rs2280700_PRR13	CD8A_PRR13
rs28507309	ENSG00000153815.12	1.07028572109569	0.471469822097616	0.0232012489889158	DICE.CD8naive	0.0169157515692103	0.896518506572675	CMIP	MR-Maxlik	CD8.Tcell	MI	CD8.Tcell	CXCR3	X	CXCR3	CD8.Th2	T	C	0.910975	82466891	16	0.0566625	8.01668e-09	0.157933	Noise-CXCR3_CD8.Th2_Panel9	CDH13	-193517	1	0	rs28507309_CMIP	CXCR3_CMIP
rs28639945	ENSG00000126233.1	1.30364227645104	0.51569369539434	0.0114734238988806	DICE.CD8naive	0.060445342314447	0.805793438440492	SLURP1	MR-Maxlik	CD8.Tcell	MI	CD8.Tcell	CD8A	2	CD8A	CD8.TEMRA	C	T	0.915863	143076492	8	0.0919753	1.25355e-10	0.142376	Noise-CD8A_CD8.TEMRA_Panel1	TSNARE1	-216949	1	0	rs28639945_SLURP1	CD8A_SLURP1
rs28639945	ENSG00000160886.9	1.14539285714286	0.652468639896484	0.0791779697221911	DICE.CD8naive	1.27279072157771e-30	0	LY6K	MR-Maxlik	CD8.Tcell	MI	CD8.Tcell	CD8A	2	CD8A	CD8.TEMRA	C	T	0.915863	143076492	8	0.0919753	1.25355e-10	0.142376	Noise-CD8A_CD8.TEMRA_Panel1	TSNARE1	-216949	0	0	rs28639945_LY6K	CD8A_LY6K
rs312813	ENSG00000184557.3	1.47299285714286	0.86787827071166	0.0896523536676171	DICE.CD8naive	5.57778046733524e-31	0	SOCS3	MR-Maxlik	CD8.Tcell	MI	CD8.Tcell	CXCR3	X	CXCR3	CD8.Th2	T	G	0.824939	75508893	17	0.0532581	2.8701e-08	0.14866	Noise-CXCR3_CD8.Th2_Panel9	SEPT9	232242	0	0	rs312813_SOCS3	CXCR3_SOCS3
rs3134505	ENSG00000164938.9	-1.35334441926623	0.421323734030406	0.00131757121071721	Ishigaki.CD4	0.00283977128563132	0.957501242548053	TP53INP1	MR-Maxlik	CD4.Tcell	MI	CD4.Tcell	CD4	12	CD4	.CD4	G	A	0.659208	96846370	8	0.0552147	2.35447e-09	0.110397	Noise-CD4_.CD4_Panel9	GDF6	-308192	1	1	rs3134505_TP53INP1	CD4_TP53INP1
rs35000230	ENSG00000104537.12	-1.74938516872849	0.700134263100097	0.0124670036690057	DICE.CD8naive	0.055873595384528	0.813140947331531	ANXA13	MR-Maxlik	CD8.Tcell	MI	CD8.Tcell	CXCR3	X	CXCR3	CD8.Th2	T	C	0.88169	125163516	8	0.0552826	1.67785e-08	0.156264	Noise-CXCR3_CD8.Th2_Panel9	FER1L6	-160715	1	0	rs35000230_ANXA13	CXCR3_ANXA13
rs35000230	ENSG00000164961.11	2.7478158927436	2.37892169573237	0.248062655600871	DICE.CD8naive	0.0571156831142519	0.971846079429858	KIAA0196	MR-Egger	CD8.Tcell	MI	CD8.Tcell	CXCR3	X	CXCR3	CD8.Th2	T	C	0.88169	125163516	8	0.0552826	1.67785e-08	0.156264	Noise-CXCR3_CD8.Th2_Panel9	FER1L6	-160715	0	0	rs35000230_KIAA0196	CXCR3_KIAA0196
rs35000230	ENSG00000164983.6	-1.21882478726199	0.68973106075574	0.0772112325268624	DICE.CD8naive	0.0141655621180086	0.992942242720589	TMEM65	MR-Egger	CD8.Tcell	MI	CD8.Tcell	CXCR3	X	CXCR3	CD8.Th2	T	C	0.88169	125163516	8	0.0552826	1.67785e-08	0.156264	Noise-CXCR3_CD8.Th2_Panel9	FER1L6	-160715	0	0	rs35000230_TMEM65	CXCR3_TMEM65
rs35000230	ENSG00000175946.8	-1.61195710845493	0.626725694775632	0.0101104214309927	DICE.CD8naive	0.00512879711546893	0.942907808546163	KLHL38	MR-Maxlik	CD8.Tcell	MI	CD8.Tcell	CXCR3	X	CXCR3	CD8.Th2	T	C	0.88169	125163516	8	0.0552826	1.67785e-08	0.156264	Noise-CXCR3_CD8.Th2_Panel9	FER1L6	-160715	1	0	rs35000230_KLHL38	CXCR3_KLHL38
rs35223435	ENSG00000078142.7	-1.11886911764706	0.679864364347851	0.0998205905133887	DICE.CD8naive	6.34445925149753e-31	0	PIK3C3	MR-Maxlik	CD8.Tcell	MI	CD8.Tcell	CD8A	2	CD8A	CD8.TEMRA	C	T	0.760831	39029393	18	0.0808458	4.80151e-08	0.139384	Noise-CD8A_CD8.TEMRA_Panel1	PIK3C3	-505778	0	0	rs35223435_PIK3C3	CD8A_PIK3C3
rs4359278	ENSG00000139154.10	-0.807688888888889	0.453632017508957	0.0749952212181018	DICE.NK	0	1	AEBP2	MR-Maxlik	NKcell	MI	NKcell	FCGR3	1	CD16	.CD56hi	T	C	0.763275	19845227	12	0.0563817	2.35961e-09	0.127833	Noise-CD16_.CD56hi_Panel4	AEBP2	288248	0	0	rs4359278_AEBP2	CD16_AEBP2
rs4615594	ENSG00000153310.14	4.41508586008035	1.70817578514758	0.00974697320063003	Ishigaki.B	0	1	FAM49B	MR-Maxlik	Bcell	TwinsUK	Bcell	MME	3	CD10	.Bcells.Mature.Memory.IgA	A	C	3.15702	131554154	8	0.0458333	1.29216e-09	0.520242	Noise-CD10_.Bcells.Mature.Memory.IgA_Panel6	ASAP1	-238393	1	0	rs4615594_FAM49B	CD10_FAM49B
rs4671679	ENSG00000115902.6	1.86804565217391	0.946132342368171	0.0483360432379973	DICE.CD8naive	5.02867173492271e-31	0	SLC1A4	MR-Maxlik	CD8.Tcell	MI	CD8.Tcell	CD8A	2	CD8A	CD8.TEMRA	G	A	0.859301	65906252	2	0.0589681	4.05142e-08	0.156561	Noise-CD8A_CD8.TEMRA_Panel1	SPRED2	368267	0	0	rs4671679_SLC1A4	CD8A_SLC1A4
rs56094988	ENSG00000057019.11	-0.832450427350428	0.298185695258837	0.00524289974313736	DICE.CD4naive	3.77083925832561e-31	0	DCBLD2	MR-Maxlik	CD4.Tcell	MI	CD4.Tcell	CD19	16	CD19	CD3.CD4	C	G	1.05542	98490449	3	0.0558282	2.58355e-08	0.189567	Noise-CD19_CD3.CD4_Panel5	DCBLD2	-24336	1	0	rs56094988_DCBLD2	CD19_DCBLD2
rs56094988	ENSG00000170854.13	-1.41154637681159	0.872339381155066	0.105637584502591	DICE.CD4naive	3.77083925832561e-31	0	MINA	MR-Maxlik	CD4.Tcell	MI	CD4.Tcell	CD19	16	CD19	CD3.CD4	C	G	1.05542	98490449	3	0.0558282	2.58355e-08	0.189567	Noise-CD19_CD3.CD4_Panel5	DCBLD2	-24336	0	0	rs56094988_MINA	CD19_MINA
rs56804491	ENSG00000124279.7	1.31474074074074	0.662901630566041	0.0473325928515204	DICE.CD8naive	0	1	FASTKD3	MR-Maxlik	CD8.Tcell	MI	CD8.Tcell	CD4	12	CD4	CD8.TEMRA	C	T	1.09427	8251082	5	0.0540541	2.28117e-10	0.172568	Noise-CD4_CD8.TEMRA_Panel1	MTRR	391810	0	0	rs56804491_FASTKD3	CD4_FASTKD3
rs5761167	ENSG00000133454.11	-0.0607888988404396	0.63093649196322	0.923244907738062	Ishigaki.CD8	0.00627616883398047	0.936855827496564	MYO18B	MR-Egger	CD8.Tcell	MI	CD8.Tcell	CD8A	2	CD8A	CD8.TEM	A	T	0.699715	26162814	22	0.0777778	2.7713e-08	0.125954	Noise-CD8A_CD8.TEM_Panel1	MYO18B	24703	0	0	rs5761167_MYO18B	CD8A_MYO18B
rs5761167	ENSG00000100077.10	1.31266247372827	0.518443901098155	0.0113437378875004	DICE.CD8naive	0.0304937238686067	0.861374678455526	ADRBK2	MR-Maxlik	CD8.Tcell	MI	CD8.Tcell	CD8A	2	CD8A	CD8.TEM	A	T	0.699715	26162814	22	0.0777778	2.7713e-08	0.125954	Noise-CD8A_CD8.TEM_Panel1	MYO18B	24703	1	0	rs5761167_ADRBK2	CD8A_ADRBK2
rs5761167	ENSG00000133454.11	1.39059926387237	0.583717822946535	0.0172042109033663	DICE.CD8naive	0.000993685330827057	0.974852629507912	MYO18B	MR-Maxlik	CD8.Tcell	MI	CD8.Tcell	CD8A	2	CD8A	CD8.TEM	A	T	0.699715	26162814	22	0.0777778	2.7713e-08	0.125954	Noise-CD8A_CD8.TEM_Panel1	MYO18B	24703	1	0	rs5761167_MYO18B	CD8A_MYO18B
rs58261446	ENSG00000169071.10	0.288436480370917	1.80301107266956	0.872900862036516	DICE.Tfh	0.003816619159441	0.999999952197135	ROR2	MR-Egger	CD4.Tcell	MI	CD4.Tfh	PTGDR2	11	CRTh2	CD4.Tfh	G	A	-0.701615	93850327	9	0.0623457	3.91203e-08	0.127688	Noise-CRTh2_CD4.Tfh_Panel9	AUH	-125770	0	0	rs58261446_ROR2	CRTh2_ROR2
rs59369219	ENSG00000103423.9	-6.49453008773152	3.07654918403012	0.0347741345842521	Ishigaki.B	1.06501410908696e-30	0	DNAJA3	MR-Maxlik	Bcell	TwinsUK	Bcell	MME	3	CD10	.Bcells.Mature.Memory.IgA	A	G	2.83828	4234531	16	0.0708333	2.54287e-09	0.476328	Noise-CD10_.Bcells.Mature.Memory.IgA_Panel6	SRL	-4844	1	0	rs59369219_DNAJA3	CD10_DNAJA3
rs59369219	ENSG00000162086.10	34.5259496987771	49.2657375917358	0.483421240038689	Ishigaki.B	0.885615133352686	0.346668337862048	ZNF75A	MR-Egger	Bcell	TwinsUK	Bcell	MME	3	CD10	.Bcells.Mature.Memory.IgA	A	G	2.83828	4234531	16	0.0708333	2.54287e-09	0.476328	Noise-CD10_.Bcells.Mature.Memory.IgA_Panel6	SRL	-4844	0	0	rs59369219_ZNF75A	CD10_ZNF75A
rs59628509	ENSG00000205423.7	1.24838959124548	0.6535422088013	0.0561087937487748	Ishigaki.NK	8.98215118857811e-31	0	CNEP1R1	MR-Maxlik	NKcell	MI	NKcell	FCGR3	1	CD16	.CD56hi	T	C	0.671232	51052124	16	0.0559656	9.85756e-09	0.117079	Noise-CD16_.CD56hi_Panel4	SALL1	-117762	0	0	rs59628509_CNEP1R1	CD16_CNEP1R1
rs59628509	ENSG00000155393.8	-0.747708045977011	0.363445393876851	0.0396595365044812	DICE.NK	9.0964037281522e-31	0	HEATR3	MR-Maxlik	NKcell	MI	NKcell	FCGR3	1	CD16	.CD56hi	T	C	0.671232	51052124	16	0.0559656	9.85756e-09	0.117079	Noise-CD16_.CD56hi_Panel4	SALL1	-117762	1	0	rs59628509_HEATR3	CD16_HEATR3
rs59929534	ENSG00000134152.6	-0.615126315789474	0.284587285736522	0.0306592050530977	DICE.CD4naive	0	1	KATNBL1	MR-Maxlik	CD4.Tcell	MI	CD4.Tcell	CD3G	11	CD3	CD3.CD4	TA	TRUE	0.38777	33518555	15	0.173833	4.13125e-08	0.0706946	Noise-CD3_CD3.CD4_Panel5	FMN1	-84608	1	0	rs59929534_KATNBL1	CD3_KATNBL1
rs59929534	ENSG00000182405.4	-0.661550943396226	0.327898575461185	0.0436384117703275	DICE.CD4naive	0	1	PGBD4	MR-Maxlik	CD4.Tcell	MI	CD4.Tcell	CD3G	11	CD3	CD3.CD4	TA	TRUE	0.38777	33518555	15	0.173833	4.13125e-08	0.0706946	Noise-CD3_CD3.CD4_Panel5	FMN1	-84608	0	0	rs59929534_PGBD4	CD3_PGBD4
rs60491517	ENSG00000104537.12	-1.74938516872849	0.700134263100097	0.0124670036690057	DICE.CD8naive	0.055873595384528	0.813140947331531	ANXA13	MR-Maxlik	CD8.Tcell	MI	CD8.Tcell	CXCR3	X	CXCR3	CD8.Th2	T	C	0.880582	125196172	8	0.0548469	1.51861e-08	0.155595	Noise-CXCR3_CD8.Th2_Panel9	FER1L6	-128059	1	0	rs60491517_ANXA13	CXCR3_ANXA13
rs60491517	ENSG00000164961.11	2.7478158927436	2.37892169573237	0.248062655600871	DICE.CD8naive	0.0571156831142519	0.971846079429858	KIAA0196	MR-Egger	CD8.Tcell	MI	CD8.Tcell	CXCR3	X	CXCR3	CD8.Th2	T	C	0.880582	125196172	8	0.0548469	1.51861e-08	0.155595	Noise-CXCR3_CD8.Th2_Panel9	FER1L6	-128059	0	0	rs60491517_KIAA0196	CXCR3_KIAA0196
rs60491517	ENSG00000164983.6	-1.21882478726199	0.68973106075574	0.0772112325268624	DICE.CD8naive	0.0141655621180086	0.992942242720589	TMEM65	MR-Egger	CD8.Tcell	MI	CD8.Tcell	CXCR3	X	CXCR3	CD8.Th2	T	C	0.880582	125196172	8	0.0548469	1.51861e-08	0.155595	Noise-CXCR3_CD8.Th2_Panel9	FER1L6	-128059	0	0	rs60491517_TMEM65	CXCR3_TMEM65
rs60491517	ENSG00000175946.8	-1.61195710845493	0.626725694775632	0.0101104214309927	DICE.CD8naive	0.00512879711546893	0.942907808546163	KLHL38	MR-Maxlik	CD8.Tcell	MI	CD8.Tcell	CXCR3	X	CXCR3	CD8.Th2	T	C	0.880582	125196172	8	0.0548469	1.51861e-08	0.155595	Noise-CXCR3_CD8.Th2_Panel9	FER1L6	-128059	1	0	rs60491517_KLHL38	CXCR3_KLHL38
rs60511014	ENSG00000166342.14	1.58689285714286	0.951875820045128	0.0954902034793034	DICE.CD8naive	0	1	NETO1	MR-Maxlik	CD8.Tcell	MI	CD8.Tcell	CD8A	2	CD8A	CD8.TEM	G	T	0.78643	70791955	18	0.0584975	2.38176e-08	0.140894	Noise-CD8A_CD8.TEM_Panel1	RP11-169F17.1	-26521	0	0	rs60511014_NETO1	CD8A_NETO1
rs60855707	ENSG00000103423.9	-6.49453008773152	3.07654918403012	0.0347741345842521	Ishigaki.B	1.06501410908696e-30	0	DNAJA3	MR-Maxlik	Bcell	TwinsUK	Bcell	MME	3	CD10	.Bcells.Mature.Memory.IgA	A	G	3.23876	4227641	16	0.0447917	1.65846e-10	0.506846	Noise-CD10_.Bcells.Mature.Memory.IgA_Panel6	SRL	-11734	1	0	rs60855707_DNAJA3	CD10_DNAJA3
rs60855707	ENSG00000162086.10	34.5259496987771	49.2657375917358	0.483421240038689	Ishigaki.B	0.885615133352686	0.346668337862048	ZNF75A	MR-Egger	Bcell	TwinsUK	Bcell	MME	3	CD10	.Bcells.Mature.Memory.IgA	A	G	3.23876	4227641	16	0.0447917	1.65846e-10	0.506846	Noise-CD10_.Bcells.Mature.Memory.IgA_Panel6	SRL	-11734	0	0	rs60855707_ZNF75A	CD10_ZNF75A
rs60982146	ENSG00000176945.12	-1.96429222715218	1.01482041489823	0.0529160059816995	Ishigaki.PB	0	1	MUC20	MR-Maxlik	Granulocyte	MI	Granulocyte	SELL	1	CD62L	.CD125.Eosinophil	A	G	1.07765	194814678	3	0.0559045	1.65239e-08	0.190905	Noise-CD62L_.CD125.Eosinophil_Panel7	XXYLT1	25670	0	0	rs60982146_MUC20	CD62L_MUC20
rs60982146	ENSG00000176945.12	-1.96429222715218	1.01482041489823	0.0529160059816995	Chen.Neutrophil	0	1	MUC20	MR-Maxlik	Granulocyte	MI	Granulocyte	SELL	1	CD62L	.CD125.Eosinophil	A	G	1.07765	194814678	3	0.0559045	1.65239e-08	0.190905	Noise-CD62L_.CD125.Eosinophil_Panel7	XXYLT1	25670	0	0	rs60982146_MUC20	CD62L_MUC20
rs61838560	ENSG00000152455.11	0.917326587279267	0.315711456561298	0.00366566845267064	DICE.CD8naive	0.09738685186676	0.754988339642318	SUV39H2	MR-Maxlik	CD8.Tcell	MI	CD8.Tcell	CXCR3	X	CXCR3	CD8.Th2	G	T	0.900176	14175916	10	0.05625	8.69791e-09	0.156434	Noise-CXCR3_CD8.Th2_Panel9	FRMD4A	-384640	1	0	rs61838560_SUV39H2	CXCR3_SUV39H2
rs61838560	ENSG00000152464.10	-1.25024444444444	0.655392894906308	0.056439588426224	DICE.CD8naive	0	1	RPP38	MR-Maxlik	CD8.Tcell	MI	CD8.Tcell	CXCR3	X	CXCR3	CD8.Th2	G	T	0.900176	14175916	10	0.05625	8.69791e-09	0.156434	Noise-CXCR3_CD8.Th2_Panel9	FRMD4A	-384640	0	0	rs61838560_RPP38	CXCR3_RPP38
rs61945910	ENSG00000122966.9	-3.57135361161247	1.28234804570097	0.00535258816480141	Ishigaki.B	9.26391740848584e-31	0	CIT	MR-Maxlik	Bcell	TwinsUK	Bcell	MME	3	CD10	.Bcells.Mature.Memory.IgA	T	C	2.92534	121024119	12	0.0572917	9.82337e-10	0.478603	Noise-CD10_.Bcells.Mature.Memory.IgA_Panel6	POP5	7552	1	0	rs61945910_CIT	CD10_CIT
rs61945910	ENSG00000089159.11	-4.73573383163172	2.17988290640486	0.0298201051611536	Ishigaki.B	0	1	PXN	MR-Maxlik	Bcell	TwinsUK	Bcell	MME	3	CD10	.Bcells.Mature.Memory.IgA	T	C	2.92534	121024119	12	0.0572917	9.82337e-10	0.478603	Noise-CD10_.Bcells.Mature.Memory.IgA_Panel6	POP5	7552	1	0	rs61945910_PXN	CD10_PXN
rs61945910	ENSG00000088986.6	4.77389594786671	2.21324204067938	0.0310080279526067	Ishigaki.B	9.26391740848584e-31	0	DYNLL1	MR-Maxlik	Bcell	TwinsUK	Bcell	MME	3	CD10	.Bcells.Mature.Memory.IgA	T	C	2.92534	121024119	12	0.0572917	9.82337e-10	0.478603	Noise-CD10_.Bcells.Mature.Memory.IgA_Panel6	POP5	7552	1	0	rs61945910_DYNLL1	CD10_DYNLL1
rs61945910	ENSG00000170633.12	4.96067047997657	2.38204244444921	0.0372942530471219	Ishigaki.B	0	1	RNF34	MR-Maxlik	Bcell	TwinsUK	Bcell	MME	3	CD10	.Bcells.Mature.Memory.IgA	T	C	2.92534	121024119	12	0.0572917	9.82337e-10	0.478603	Noise-CD10_.Bcells.Mature.Memory.IgA_Panel6	POP5	7552	1	0	rs61945910_RNF34	CD10_RNF34
rs61945910	ENSG00000167272.6	5.198458905368	2.60600308101641	0.0460645316057907	Ishigaki.B	0	1	POP5	MR-Maxlik	Bcell	TwinsUK	Bcell	MME	3	CD10	.Bcells.Mature.Memory.IgA	T	C	2.92534	121024119	12	0.0572917	9.82337e-10	0.478603	Noise-CD10_.Bcells.Mature.Memory.IgA_Panel6	POP5	7552	0	0	rs61945910_POP5	CD10_POP5
rs61945910	ENSG00000175970.7	-5.44059029759543	2.8447381954538	0.0558108088993581	Ishigaki.B	9.26391740848584e-31	0	UNC119B	MR-Maxlik	Bcell	TwinsUK	Bcell	MME	3	CD10	.Bcells.Mature.Memory.IgA	T	C	2.92534	121024119	12	0.0572917	9.82337e-10	0.478603	Noise-CD10_.Bcells.Mature.Memory.IgA_Panel6	POP5	7552	0	0	rs61945910_UNC119B	CD10_UNC119B
rs62231153	ENSG00000099998.13	-0.0538193279895887	1.84844365500612	0.976772056702606	DICE.Tfh	0.000620772950208923	0.999689661689794	GGT5	MR-Egger	CD4.Tcell	MI	CD4.Tfh	PTGDR2	11	CRTh2	CD4.Tfh	G	A	-0.723892	25263573	22	0.0593434	1.22118e-08	0.127071	Noise-CRTh2_CD4.Tfh_Panel9	SGSM1	61337	0	0	rs62231153_GGT5	CRTh2_GGT5
rs62231153	ENSG00000100053.5	-1.07586037735849	0.666275339004873	0.106367357206106	DICE.Tfh	0	1	CRYBB3	MR-Maxlik	CD4.Tcell	MI	CD4.Tfh	PTGDR2	11	CRTh2	CD4.Tfh	G	A	-0.723892	25263573	22	0.0593434	1.22118e-08	0.127071	Noise-CRTh2_CD4.Tfh_Panel9	SGSM1	61337	0	0	rs62231153_CRYBB3	CRTh2_CRYBB3
rs62231153	ENSG00000100077.10	-1.17016772026869	0.428215978862247	0.00628255748028398	DICE.Tfh	0.00849374180351244	0.926569727567873	ADRBK2	MR-Maxlik	CD4.Tcell	MI	CD4.Tfh	PTGDR2	11	CRTh2	CD4.Tfh	G	A	-0.723892	25263573	22	0.0593434	1.22118e-08	0.127071	Noise-CRTh2_CD4.Tfh_Panel9	SGSM1	61337	1	0	rs62231153_ADRBK2	CRTh2_ADRBK2
rs62231153	ENSG00000258555.2	-0.837925235059769	0.240926286750978	0.000505298150570892	DICE.Tfh	0.00266929330698855	0.958795463357982	SPECC1L-ADORA2A	MR-Maxlik	CD4.Tcell	MI	CD4.Tfh	PTGDR2	11	CRTh2	CD4.Tfh	G	A	-0.723892	25263573	22	0.0593434	1.22118e-08	0.127071	Noise-CRTh2_CD4.Tfh_Panel9	SGSM1	61337	1	1	rs62231153_SPECC1L-ADORA2A	CRTh2_SPECC1L-ADORA2A
rs62517450	ENSG00000155926.9	0.393600763582756	0.794343943144354	0.620244254921606	DICE.CD8naive	0.194668039148588	0.999977066563957	SLA	MR-Egger	CD8.Tcell	MI	CD8.Tcell	CXCR3	X	CXCR3	CD8.Th2	A	G	0.95088	134686995	8	0.0541205	4.01316e-09	0.161614	Noise-CXCR3_CD8.Th2_Panel9	ST3GAL1	219904	0	0	rs62517450_SLA	CXCR3_SLA
rs62517450	ENSG00000165071.10	0.900761050493237	2.3082728099254	0.696365278016913	DICE.CD8naive	0.00175189035851479	0.99912443834873	TMEM71	MR-Egger	CD8.Tcell	MI	CD8.Tcell	CXCR3	X	CXCR3	CD8.Th2	A	G	0.95088	134686995	8	0.0541205	4.01316e-09	0.161614	Noise-CXCR3_CD8.Th2_Panel9	ST3GAL1	219904	0	0	rs62517450_TMEM71	CXCR3_TMEM71
rs62519283	ENSG00000155926.9	0.393600763582756	0.794343943144354	0.620244254921606	DICE.CD8naive	0.194668039148588	0.999977066563957	SLA	MR-Egger	CD8.Tcell	MI	CD8.Tcell	CXCR3	X	CXCR3	CD8.Th2	C	G	0.901147	134731616	8	0.0571253	1.43447e-08	0.158954	Noise-CXCR3_CD8.Th2_Panel9	ST3GAL1	264525	0	0	rs62519283_SLA	CXCR3_SLA
rs62519283	ENSG00000165071.10	0.90076105049324	2.30827280992289	0.696365278016598	DICE.CD8naive	0.00175189035851479	0.99912443834873	TMEM71	MR-Egger	CD8.Tcell	MI	CD8.Tcell	CXCR3	X	CXCR3	CD8.Th2	C	G	0.901147	134731616	8	0.0571253	1.43447e-08	0.158954	Noise-CXCR3_CD8.Th2_Panel9	ST3GAL1	264525	0	0	rs62519283_TMEM71	CXCR3_TMEM71
rs6493618	ENSG00000128833.8	0.150034089189002	0.243262943005375	0.537395109790887	DICE.Bcellnaive	1.87275378799862	0.931021372962748	MYO5C	MR-Egger	Bcell	MI	Bcell	PTPRC	NA	CD45	.Bcells	T	C	0.715995	53537453	15	0.0533088	6.97476e-09	0.123628	Noise-CD45_.Bcells_Panel5	WDR72	-268485	0	0	rs6493618_MYO5C	CD45_MYO5C
rs6493618	ENSG00000128989.6	-1.79387236542102	0.947858978220477	0.0584174777490438	Ishigaki.B	0	1	ARPP19	MR-Maxlik	Bcell	MI	Bcell	PTPRC	NA	CD45	.Bcells	T	C	0.715995	53537453	15	0.0533088	6.97476e-09	0.123628	Noise-CD45_.Bcells_Panel5	WDR72	-268485	0	0	rs6493618_ARPP19	CD45_ARPP19
rs67308218	ENSG00000167325.10	27.0721959804737	32.199015003022	0.400472791881476	Ishigaki.Mono	0.000334019439109589	0.985418514977434	RRM1	MR-Egger	Monocyte	MI	Monocyte	NCAM1	11	CD56	Mono.CD16Mono	T	C	0.454411	3630490	11	0.196914	9.73066e-09	0.0792298	Noise-CD56_Mono.CD16Mono_Panel5	ART5	-29243	0	0	rs67308218_RRM1	CD56_RRM1
rs67308218	ENSG00000167325.10	27.0721959804737	32.199015003022	0.400472791881476	Chen.Mono	0.000334019439109589	0.985418514977434	RRM1	MR-Egger	Monocyte	MI	Monocyte	NCAM1	11	CD56	Mono.CD16Mono	T	C	0.454411	3630490	11	0.196914	9.73066e-09	0.0792298	Noise-CD56_Mono.CD16Mono_Panel5	ART5	-29243	0	0	rs67308218_RRM1	CD56_RRM1
rs67308218	ENSG00000196778.2	-0.956278125	0.591522141035736	0.105956095950489	DICE.MONOCYTES	0	1	OR52K1	MR-Maxlik	Monocyte	MI	Monocyte	NCAM1	11	CD56	Mono.CD16Mono	T	C	0.454411	3630490	11	0.196914	9.73066e-09	0.0792298	Noise-CD56_Mono.CD16Mono_Panel5	ART5	-29243	0	0	rs67308218_OR52K1	CD56_OR52K1
rs67482941	ENSG00000151491.8	1.11750769230769	0.596767026962661	0.0611232343355884	DICE.CD8naive	0	1	EPS8	MR-Maxlik	CD8.Tcell	MI	CD8.Tcell	CXCR3	X	CXCR3	CD8.Th2	G	A	0.793364	16338222	12	0.0711587	3.82094e-08	0.144276	Noise-CXCR3_CD8.Th2_Panel9	SLC15A5	-3197	0	0	rs67482941_EPS8	CXCR3_EPS8
rs67745435	ENSG00000037897.12	-1.47312820512821	0.762988641644399	0.0535159408944685	DICE.CD4naive	0	1	METTL1	MR-Maxlik	CD4.Tcell	MI	CD4.Tcell	CD8B	2	CD8B	CD3.CD4	T	C	1.14904	57421001	12	0.0515337	6.34498e-09	0.197858	Noise-CD8B_CD3.CD4_Panel5	MYO1A	-1300	0	0	rs67745435_METTL1	CD8B_METTL1
rs67745435	ENSG00000123329.13	-1.47312820512821	0.759934439855671	0.0525630056925054	DICE.CD4naive	0	1	ARHGAP9	MR-Maxlik	CD4.Tcell	MI	CD4.Tcell	CD8B	2	CD8B	CD3.CD4	T	C	1.14904	57421001	12	0.0515337	6.34498e-09	0.197858	Noise-CD8B_CD3.CD4_Panel5	MYO1A	-1300	0	0	rs67745435_ARHGAP9	CD8B_ARHGAP9
rs67745435	ENSG00000135446.12	-1.64148571428571	0.980372614028598	0.094062068067921	DICE.CD4naive	0	1	CDK4	MR-Maxlik	CD4.Tcell	MI	CD4.Tcell	CD8B	2	CD8B	CD3.CD4	T	C	1.14904	57421001	12	0.0515337	6.34498e-09	0.197858	Noise-CD8B_CD3.CD4_Panel5	MYO1A	-1300	0	0	rs67745435_CDK4	CD8B_CDK4
rs67745435	ENSG00000166886.8	-1.51189473684211	0.81330587878616	0.0630342654019036	DICE.CD4naive	0	1	NAB2	MR-Maxlik	CD4.Tcell	MI	CD4.Tcell	CD8B	2	CD8B	CD3.CD4	T	C	1.14904	57421001	12	0.0515337	6.34498e-09	0.197858	Noise-CD8B_CD3.CD4_Panel5	MYO1A	-1300	0	0	rs67745435_NAB2	CD8B_NAB2
rs6925186	ENSG00000135587.4	-2.13873783332102	0.642513094478217	0.000872501416333993	DICE.MONOCYTES	1.41401263782002	0.234391413034929	SMPD2	MR-Egger	Monocyte	MI	Monocyte	HLADR	6	HLADR	.Live.Monocytes	C	T	0.775543	110287686	6	0.0556946	5.30881e-10	0.124892	Noise-HLADR_.Live.Monocytes_Panel8	GPR6	-11828	1	1	rs6925186_SMPD2	HLADR_SMPD2
rs6925186	ENSG00000135596.13	-1.16045007925222	0.456249060099663	0.0109761418837672	DICE.MONOCYTES	0.0262324801048517	0.871333856168414	MICAL1	MR-Maxlik	Monocyte	MI	Monocyte	HLADR	6	HLADR	.Live.Monocytes	C	T	0.775543	110287686	6	0.0556946	5.30881e-10	0.124892	Noise-HLADR_.Live.Monocytes_Panel8	GPR6	-11828	1	0	rs6925186_MICAL1	HLADR_MICAL1
rs7010385	ENSG00000170881.4	-1.0213	0.57776484478318	0.0771153883836157	DICE.NK	0	1	RNF139	MR-Maxlik	NKcell	MI	NKcell	NCAM1	11	CD56	NKcell.CD16hi	A	G	0.569236	126241741	8	0.0796569	5.52381e-09	0.0976296	Noise-CD56_NKcell.CD16hi_Panel5	NSMCE2	137820	0	0	rs7010385_RNF139	CD56_RNF139
rs7010385	ENSG00000173334.3	-0.10562781492616	1.22881706681419	0.931499055939632	DICE.NK	7.04049995822355e-05	0.993305213749069	TRIB1	MR-Egger	NKcell	MI	NKcell	NCAM1	11	CD56	NKcell.CD16hi	A	G	0.569236	126241741	8	0.0796569	5.52381e-09	0.0976296	Noise-CD56_NKcell.CD16hi_Panel5	NSMCE2	137820	0	0	rs7010385_TRIB1	CD56_TRIB1
rs7010385	ENSG00000183665.4	-1.13451131538362	0.482575001856277	0.0187253815130139	DICE.NK	0.00143489874715372	0.969783313540742	TRMT12	MR-Maxlik	NKcell	MI	NKcell	NCAM1	11	CD56	NKcell.CD16hi	A	G	0.569236	126241741	8	0.0796569	5.52381e-09	0.0976296	Noise-CD56_NKcell.CD16hi_Panel5	NSMCE2	137820	1	0	rs7010385_TRMT12	CD56_TRMT12
rs71323625	ENSG00000144668.7	-2.14099781879934	1.0045810889322	0.0330698327010437	Ishigaki.PB	0	1	ITGA9	MR-Maxlik	Granulocyte	MI	Granulocyte	SELL	1	CD62L	.CD125.Eosinophil	T	C	0.803786	37594334	3	0.063204	2.08885e-08	0.143419	Noise-CD62L_.CD125.Eosinophil_Panel7	ITGA9	100728	1	0	rs71323625_ITGA9	CD62L_ITGA9
rs71323625	ENSG00000144668.7	-2.14099781879934	1.0045810889322	0.0330698327010437	Chen.Neutrophil	0	1	ITGA9	MR-Maxlik	Granulocyte	MI	Granulocyte	SELL	1	CD62L	.CD125.Eosinophil	T	C	0.803786	37594334	3	0.063204	2.08885e-08	0.143419	Noise-CD62L_.CD125.Eosinophil_Panel7	ITGA9	100728	1	0	rs71323625_ITGA9	CD62L_ITGA9
rs7156508	ENSG00000081177.14	3.96194678286099	1.6481936088898	0.0162251363387926	Ishigaki.B	0	1	EXD2	MR-Maxlik	Bcell	TwinsUK	Bcell	MME	3	CD10	.Bcells.Mature.Memory.IgA	T	C	2.55556	70327334	14	0.0614583	3.718e-08	0.46433	Noise-CD10_.Bcells.Mature.Memory.IgA_Panel6	SMOC1	6486	1	0	rs7156508_EXD2	CD10_EXD2
rs7156508	ENSG00000072110.9	4.69546530572656	2.26981859104526	0.0385787322775905	Ishigaki.B	9.14717429153449e-31	0	ACTN1	MR-Maxlik	Bcell	TwinsUK	Bcell	MME	3	CD10	.Bcells.Mature.Memory.IgA	T	C	2.55556	70327334	14	0.0614583	3.718e-08	0.46433	Noise-CD10_.Bcells.Mature.Memory.IgA_Panel6	SMOC1	6486	1	0	rs7156508_ACTN1	CD10_ACTN1
rs7156508	ENSG00000100632.6	-4.72457420078976	2.29665569211378	0.0396714249154738	Ishigaki.B	0	1	ERH	MR-Maxlik	Bcell	TwinsUK	Bcell	MME	3	CD10	.Bcells.Mature.Memory.IgA	T	C	2.55556	70327334	14	0.0614583	3.718e-08	0.46433	Noise-CD10_.Bcells.Mature.Memory.IgA_Panel6	SMOC1	6486	1	0	rs7156508_ERH	CD10_ERH
rs7156508	ENSG00000213463.3	-4.75562354720249	2.32547029791491	0.0408532985065086	Ishigaki.B	0	1	SYNJ2BP	MR-Maxlik	Bcell	TwinsUK	Bcell	MME	3	CD10	.Bcells.Mature.Memory.IgA	T	C	2.55556	70327334	14	0.0614583	3.718e-08	0.46433	Noise-CD10_.Bcells.Mature.Memory.IgA_Panel6	SMOC1	6486	0	0	rs7156508_SYNJ2BP	CD10_SYNJ2BP
rs72607346	ENSG00000038945.10	-5.16082692307692	2.8273169753124	0.0679490891331869	DICE.Bcellnaive	0	1	MSR1	MR-Maxlik	Bcell	TwinsUK	Bcell	MME	3	CD10	.Bcells.Mature.Memory.IgA	G	A	2.85603	16751480	8	0.06875	3.65097e-09	0.484132	Noise-CD10_.Bcells.Mature.Memory.IgA_Panel6	FGF20	-98198	0	0	rs72607346_MSR1	CD10_MSR1
rs72607346	ENSG00000078579.8	-5.09781584964358	1.98324129575455	0.0101567483483456	DICE.Bcellnaive	0.0159541600593109	0.899486716398915	FGF20	MR-Maxlik	Bcell	TwinsUK	Bcell	MME	3	CD10	.Bcells.Mature.Memory.IgA	G	A	2.85603	16751480	8	0.06875	3.65097e-09	0.484132	Noise-CD10_.Bcells.Mature.Memory.IgA_Panel6	FGF20	-98198	1	0	rs72607346_FGF20	CD10_FGF20
rs72607346	ENSG00000129422.9	-5.03966146123262	1.88194096450407	0.00740839521131841	DICE.Bcellnaive	0.000999764211512029	0.974775852686484	MTUS1	MR-Maxlik	Bcell	TwinsUK	Bcell	MME	3	CD10	.Bcells.Mature.Memory.IgA	G	A	2.85603	16751480	8	0.06875	3.65097e-09	0.484132	Noise-CD10_.Bcells.Mature.Memory.IgA_Panel6	FGF20	-98198	1	0	rs72607346_MTUS1	CD10_MTUS1
rs72687286	ENSG00000177272.7	2.01184337914783	0.741609521327635	0.00667159838710928	Ishigaki.CD8	5.60473944989972e-06	0.99811106345085	KCNC4	MR-Maxlik	CD8.Tcell	TwinsUK	CD8.Tcell	CCR7	17	CCR7	.CD3.CD8.CCR7neg.TTM	T	C	0.752336	110504993	1	0.053125	3.48699e-09	0.127367	Noise-CCR7_.CD3.CD8.CCR7neg.TTM_Panel1	AHCYL1	-22315	1	0	rs72687286_KCNC4	CCR7_KCNC4
rs72687286	ENSG00000116396.9	-1.37092780169848	0.498970451532279	0.00600491284914015	DICE.CD8naive	0.00366763685490792	0.951708819944196	WDR47	MR-Maxlik	CD8.Tcell	TwinsUK	CD8.Tcell	CCR7	17	CCR7	.CD3.CD8.CCR7neg.TTM	T	C	0.752336	110504993	1	0.053125	3.48699e-09	0.127367	Noise-CCR7_.CD3.CD8.CCR7neg.TTM_Panel1	AHCYL1	-22315	1	0	rs72687286_WDR47	CCR7_WDR47
rs72687286	ENSG00000134201.6	-1.17950596636891	0.36911463534072	0.00139588587511829	DICE.CD8naive	0.00783681740482167	0.929458778774676	KCNC4	MR-Maxlik	CD8.Tcell	TwinsUK	CD8.Tcell	CCR7	17	CCR7	.CD3.CD8.CCR7neg.TTM	T	C	0.752336	110504993	1	0.053125	3.48699e-09	0.127367	Noise-CCR7_.CD3.CD8.CCR7neg.TTM_Panel1	AHCYL1	-22315	1	1	rs72687286_KCNC4	CCR7_KCNC4
rs72687286	ENSG00000134202.6	1.14725842987331	0.358892313548351	0.00139026377740927	DICE.CD8naive	0.00350178266535014	0.952812035129073	GSTM5	MR-Maxlik	CD8.Tcell	TwinsUK	CD8.Tcell	CCR7	17	CCR7	.CD3.CD8.CCR7neg.TTM	T	C	0.752336	110504993	1	0.053125	3.48699e-09	0.127367	Noise-CCR7_.CD3.CD8.CCR7neg.TTM_Panel1	AHCYL1	-22315	1	1	rs72687286_GSTM5	CCR7_GSTM5
rs72687286	ENSG00000177301.9	1.22542622341812	0.41195473970447	0.00293311272389822	DICE.CD8naive	0.00077773042049438	0.977751624097659	GSTM3	MR-Maxlik	CD8.Tcell	TwinsUK	CD8.Tcell	CCR7	17	CCR7	.CD3.CD8.CCR7neg.TTM	T	C	0.752336	110504993	1	0.053125	3.48699e-09	0.127367	Noise-CCR7_.CD3.CD8.CCR7neg.TTM_Panel1	AHCYL1	-22315	1	0	rs72687286_GSTM3	CCR7_GSTM3
rs72687286	ENSG00000197106.6	-1.17962147017049	0.363654024667548	0.00117945911232279	DICE.CD8naive	0.000985833848647259	0.974952143187995	KCNA2	MR-Maxlik	CD8.Tcell	TwinsUK	CD8.Tcell	CCR7	17	CCR7	.CD3.CD8.CCR7neg.TTM	T	C	0.752336	110504993	1	0.053125	3.48699e-09	0.127367	Noise-CCR7_.CD3.CD8.CCR7neg.TTM_Panel1	AHCYL1	-22315	1	1	rs72687286_KCNA2	CCR7_KCNA2
rs72687286	ENSG00000200536.1	-1.57774910961003	0.700226951862623	0.0242467446731115	DICE.CD8naive	5.64702900869489e-07	0.999400416007105	SLC6A17	MR-Maxlik	CD8.Tcell	TwinsUK	CD8.Tcell	CCR7	17	CCR7	.CD3.CD8.CCR7neg.TTM	T	C	0.752336	110504993	1	0.053125	3.48699e-09	0.127367	Noise-CCR7_.CD3.CD8.CCR7neg.TTM_Panel1	AHCYL1	-22315	1	0	rs72687286_SLC6A17	CCR7_SLC6A17
rs72701430	ENSG00000099219.9	1.18109026935827	0.458110279143719	0.0099322552800029	DICE.CD8naive	0.0220336957307587	0.881997495645585	ERMP1	MR-Maxlik	CD8.Tcell	MI	CD8.Tcell	CXCR3	X	CXCR3	CD8.Th2	T	C	0.861802	6831637	9	0.0506173	1.64034e-08	0.152634	Noise-CXCR3_CD8.Th2_Panel9	KDM4C	110774	1	0	rs72701430_ERMP1	CXCR3_ERMP1
rs72701430	ENSG00000107077.13	-1.29403823870622	0.249015528582135	2.02948284622195e-07	DICE.CD8naive	0.932811986035169	0.817503161573548	KDM4C	MR-Egger	CD8.Tcell	MI	CD8.Tcell	CXCR3	X	CXCR3	CD8.Th2	T	C	0.861802	6831637	9	0.0506173	1.64034e-08	0.152634	Noise-CXCR3_CD8.Th2_Panel9	KDM4C	110774	1	1	rs72701430_KDM4C	CXCR3_KDM4C
rs72703170	ENSG00000228196.1	0.394802631578947	0.143544856219271	0.00595265315469618	DICE.CD8naive	3.58408272539627e-31	0	FAM20B	MR-Maxlik	CD8.Tcell	TwinsUK	CD8.Tcell	IL7R	5	CD127	.CD3.CD8.CCR7pos.Naive	T	C	0.776353	178630429	1	0.0416667	4.02595e-08	0.14142	Noise-CD127_.CD3.CD8.CCR7pos.Naive_Panel1	RALGPS2	-63871	1	0	rs72703170_FAM20B	CD127_FAM20B
rs73029069	ENSG00000154743.13	0.327999013203866	0.106123392480788	0.00199663452012896	Ishigaki.CD4	8.51309175043234e-05	0.992638309471699	TSEN2	MR-Maxlik	CD4.Tcell	MI	CD4.Tcell	CD4	12	CD4	.CD3.CD4	T	C	0.579022	11983573	3	0.0899504	3.34065e-11	0.0873242	Noise-CD4_.CD3.CD4_Panel3	TAMM41	151657	1	1	rs73029069_TSEN2	CD4_TSEN2
rs73029069	ENSG00000196639.6	0.538313276807953	0.250684430327656	0.031763503317551	Ishigaki.CD4	6.43081340456887e-31	0	HRH1	MR-Maxlik	CD4.Tcell	MI	CD4.Tcell	CD4	12	CD4	.CD3.CD4	T	C	0.579022	11983573	3	0.0899504	3.34065e-11	0.0873242	Noise-CD4_.CD3.CD4_Panel3	TAMM41	151657	1	0	rs73029069_HRH1	CD4_HRH1
rs73029069	ENSG00000144712.7	-0.0242936990763441	0.81684350602755	0.976273655705445	DICE.CD4naive	0.00238458230982059	0.961053032694611	CAND2	MR-Egger	CD4.Tcell	MI	CD4.Tcell	CD4	12	CD4	.CD3.CD4	T	C	0.579022	11983573	3	0.0899504	3.34065e-11	0.0873242	Noise-CD4_.CD3.CD4_Panel3	TAMM41	151657	0	0	rs73029069_CAND2	CD4_CAND2
rs73036867	ENSG00000021488.8	0.474536818954551	0.35669723862951	0.183398689460918	DICE.CD8naive	0.494273587041945	0.992331470647271	SLC7A9	MR-Egger	CD8.Tcell	MI	CD8.Tcell	CD8A	2	CD8A	CD8.TEM	A	G	0.773562	33357176	19	0.067402	8.07376e-10	0.125916	Noise-CD8A_CD8.TEM_Panel1	SLC7A9	-12726	0	0	rs73036867_SLC7A9	CD8A_SLC7A9
rs73036867	ENSG00000124299.9	1.26108035714286	0.78603833619011	0.108636994999428	DICE.CD8naive	0	1	PEPD	MR-Maxlik	CD8.Tcell	MI	CD8.Tcell	CD8A	2	CD8A	CD8.TEM	A	G	0.773562	33357176	19	0.067402	8.07376e-10	0.125916	Noise-CD8A_CD8.TEM_Panel1	SLC7A9	-12726	0	0	rs73036867_PEPD	CD8A_PEPD
rs73036867	ENSG00000213965.3	-1.67668223151976	0.682404028851228	0.0140093810073404	DICE.CD8naive	0.0120592010326213	0.912556575676362	NUDT19	MR-Maxlik	CD8.Tcell	MI	CD8.Tcell	CD8A	2	CD8A	CD8.TEM	A	G	0.773562	33357176	19	0.067402	8.07376e-10	0.125916	Noise-CD8A_CD8.TEM_Panel1	SLC7A9	-12726	1	0	rs73036867_NUDT19	CD8A_NUDT19
rs73166593	ENSG00000050327.10	1.57216984317721	0.592081268243918	0.0079231377580635	DICE.CD8naive	0.357947361712195	0.549648434069488	ARHGEF5	MR-Maxlik	CD8.Tcell	MI	CD8.Tcell	CXCR3	X	CXCR3	CD8.Th2	G	A	1.07474	144576961	7	0.0503067	2.53264e-10	0.16992	Noise-CXCR3_CD8.Th2_Panel9	TPK1	427927	1	0	rs73166593_ARHGEF5	CXCR3_ARHGEF5
rs732139	ENSG00000099804.4	0.931159640657082	0.381024195803044	0.0145321370845244	Ishigaki.CD8	6.09215389907381e-31	0	CDC34	MR-Maxlik	CD8.Tcell	MI	CD8.Tcell	CXCR3	X	CXCR3	CD8.Th2	T	C	0.82736	932377	19	0.0513614	4.53845e-08	0.151296	Noise-CXCR3_CD8.Th2_Panel9	ARID3A	6596	1	0	rs732139_CDC34	CXCR3_CDC34
rs732139	ENSG00000071655.13	1.10448589026097	0.522307364564095	0.0344616469049024	Ishigaki.CD8	0	1	MBD3	MR-Maxlik	CD8.Tcell	MI	CD8.Tcell	CXCR3	X	CXCR3	CD8.Th2	T	C	0.82736	932377	19	0.0513614	4.53845e-08	0.151296	Noise-CXCR3_CD8.Th2_Panel9	ARID3A	6596	1	0	rs732139_MBD3	CXCR3_MBD3
rs732139	ENSG00000099817.7	-1.12372469496211	0.539456659507772	0.0372450611705836	Ishigaki.CD8	6.09215389907381e-31	0	POLR2E	MR-Maxlik	CD8.Tcell	MI	CD8.Tcell	CXCR3	X	CXCR3	CD8.Th2	T	C	0.82736	932377	19	0.0513614	4.53845e-08	0.151296	Noise-CXCR3_CD8.Th2_Panel9	ARID3A	6596	1	0	rs732139_POLR2E	CXCR3_POLR2E
rs732139	ENSG00000099866.10	-1.15944469904201	0.572070366213349	0.0426877922806942	Ishigaki.CD8	0	1	MADCAM1	MR-Maxlik	CD8.Tcell	MI	CD8.Tcell	CXCR3	X	CXCR3	CD8.Th2	T	C	0.82736	932377	19	0.0513614	4.53845e-08	0.151296	Noise-CXCR3_CD8.Th2_Panel9	ARID3A	6596	0	0	rs732139_MADCAM1	CXCR3_MADCAM1
rs732139	ENSG00000070404.5	1.21224168445927	0.622136281146167	0.051353408545686	Ishigaki.CD8	0	1	FSTL3	MR-Maxlik	CD8.Tcell	MI	CD8.Tcell	CXCR3	X	CXCR3	CD8.Th2	T	C	0.82736	932377	19	0.0513614	4.53845e-08	0.151296	Noise-CXCR3_CD8.Th2_Panel9	ARID3A	6596	0	0	rs732139_FSTL3	CXCR3_FSTL3
rs73236001	ENSG00000157110.11	-0.117130563497495	0.811091735947346	0.885175936159303	Ishigaki.CD4	0.00314570428006362	0.998428384143647	RBPMS	MR-Egger	CD4.Tcell	MI	CD4.Th17	CD4	12	CD4	CD4.Th17	T	C	0.729231	29798587	8	0.0537975	4.15475e-10	0.116712	Noise-CD4_CD4.Th17_Panel9	TMEM66	-121941	0	0	rs73236001_RBPMS	CD4_RBPMS
rs73236001	ENSG00000104687.8	-0.912286454544263	0.490709315647099	0.0630104337449707	Ishigaki.CD4	0	1	GSR	MR-Maxlik	CD4.Tcell	MI	CD4.Th17	CD4	12	CD4	CD4.Th17	T	C	0.729231	29798587	8	0.0537975	4.15475e-10	0.116712	Noise-CD4_CD4.Th17_Panel9	TMEM66	-121941	0	0	rs73236001_GSR	CD4_GSR
rs73236001	ENSG00000104660.13	0.583202756459012	0.319026680364595	0.0675392099557371	Ishigaki.CD4	0	1	LEPROTL1	MR-Maxlik	CD4.Tcell	MI	CD4.Th17	CD4	12	CD4	CD4.Th17	T	C	0.729231	29798587	8	0.0537975	4.15475e-10	0.116712	Noise-CD4_CD4.Th17_Panel9	TMEM66	-121941	0	0	rs73236001_LEPROTL1	CD4_LEPROTL1
rs73236001	ENSG00000157110.11	0.150477093896548	2.79899880680815	0.957125548164655	DICE.Th17	0.00189624025356897	0.96526642346252	RBPMS	MR-Egger	CD4.Tcell	MI	CD4.Th17	CD4	12	CD4	CD4.Th17	T	C	0.729231	29798587	8	0.0537975	4.15475e-10	0.116712	Noise-CD4_CD4.Th17_Panel9	TMEM66	-121941	0	0	rs73236001_RBPMS	CD4_RBPMS
rs73236001	ENSG00000177669.3	0.699653499028107	0.133106500465748	1.46947648271833e-07	DICE.Th17	78.2137853256628	7.41521788135896e-17	MBOAT4	MR-Egger	CD4.Tcell	MI	CD4.Th17	CD4	12	CD4	CD4.Th17	T	C	0.729231	29798587	8	0.0537975	4.15475e-10	0.116712	Noise-CD4_CD4.Th17_Panel9	TMEM66	-121941	1	1	rs73236001_MBOAT4	CD4_MBOAT4
rs73236001	ENSG00000253457.1	-0.897167441860465	0.556584046982054	0.106979941885141	DICE.Th17	4.73121299139425e-31	0	SMIM18	MR-Maxlik	CD4.Tcell	MI	CD4.Th17	CD4	12	CD4	CD4.Th17	T	C	0.729231	29798587	8	0.0537975	4.15475e-10	0.116712	Noise-CD4_CD4.Th17_Panel9	TMEM66	-121941	0	0	rs73236001_SMIM18	CD4_SMIM18
rs73236001	ENSG00000120875.4	-0.836631782414969	0.311784859966625	0.00728859529966372	DICE.Thstar	0.03117758827397	0.8598447736592	DUSP4	MR-Maxlik	CD4.Tcell	MI	CD4.Th17	CD4	12	CD4	CD4.Th17	T	C	0.729231	29798587	8	0.0537975	4.15475e-10	0.116712	Noise-CD4_CD4.Th17_Panel9	TMEM66	-121941	1	0	rs73236001_DUSP4	CD4_DUSP4
rs73236001	ENSG00000197892.8	0.751733167978757	0.294270046247917	0.0106319323594598	DICE.Thstar	0.0334466405374644	0.854888859086902	KIF13B	MR-Maxlik	CD4.Tcell	MI	CD4.Th17	CD4	12	CD4	CD4.Th17	T	C	0.729231	29798587	8	0.0537975	4.15475e-10	0.116712	Noise-CD4_CD4.Th17_Panel9	TMEM66	-121941	1	0	rs73236001_KIF13B	CD4_KIF13B
rs73314711	ENSG00000256646.3	1.3143568946679	0.67016520843501	0.049850670664291	Ishigaki.PB	0	1	PSMA2	MR-Maxlik	Granulocyte	MI	Granulocyte	CD14	5	CD14	Granulocyte.Neutrophil	C	T	0.699423	43199241	7	0.0513784	1.73869e-09	0.116173	Noise-CD14_Granulocyte.Neutrophil_Panel5	HECW1	47043	0	0	rs73314711_PSMA2	CD14_PSMA2
rs73314711	ENSG00000256646.3	1.3143568946679	0.67016520843501	0.049850670664291	Chen.Neutrophil	0	1	PSMA2	MR-Maxlik	Granulocyte	MI	Granulocyte	CD14	5	CD14	Granulocyte.Neutrophil	C	T	0.699423	43199241	7	0.0513784	1.73869e-09	0.116173	Noise-CD14_Granulocyte.Neutrophil_Panel5	HECW1	47043	0	0	rs73314711_PSMA2	CD14_PSMA2
rs73412048	ENSG00000106404.9	-1.1675148504911	0.584787040816976	0.0458818457824534	Ishigaki.CD4	0	1	CLDN15	MR-Maxlik	CD4.Tcell	MI	CD4.Tfh	TCRgd	NA	TCRgd	CD4.Tfh	TRUE	C	0.670045	101890776	7	0.070625	1.14398e-10	0.103938	Noise-TCRgd_CD4.Tfh_Panel9	CUX1	-37629	0	0	rs73412048_CLDN15	TCRgd_CLDN15
rs73412048	ENSG00000105808.13	-1.18229814814815	0.735003411806904	0.107712271022654	DICE.Tfh	1.10399311545672e-30	0	RASA4	MR-Maxlik	CD4.Tcell	MI	CD4.Tfh	TCRgd	NA	TCRgd	CD4.Tfh	TRUE	C	0.670045	101890776	7	0.070625	1.14398e-10	0.103938	Noise-TCRgd_CD4.Tfh_Panel9	CUX1	-37629	0	0	rs73412048_RASA4	TCRgd_RASA4
rs73412048	ENSG00000106400.7	0.708942541960764	0.306200698246131	0.0205972225259361	DICE.Tfh	0.0015778451284858	0.96831468333036	ZNHIT1	MR-Maxlik	CD4.Tcell	MI	CD4.Tfh	TCRgd	NA	TCRgd	CD4.Tfh	TRUE	C	0.670045	101890776	7	0.070625	1.14398e-10	0.103938	Noise-TCRgd_CD4.Tfh_Panel9	CUX1	-37629	1	0	rs73412048_ZNHIT1	TCRgd_ZNHIT1
rs73412048	ENSG00000128563.9	0.660263157894737	0.402831692401918	0.101201878974711	DICE.Tfh	0	1	PRKRIP1	MR-Maxlik	CD4.Tcell	MI	CD4.Tfh	TCRgd	NA	TCRgd	CD4.Tfh	TRUE	C	0.670045	101890776	7	0.070625	1.14398e-10	0.103938	Noise-TCRgd_CD4.Tfh_Panel9	CUX1	-37629	0	0	rs73412048_PRKRIP1	TCRgd_PRKRIP1
rs73412048	ENSG00000128581.11	0.246460483915244	0.79977894915218	0.757960014065746	DICE.Tfh	0.00369114641234041	0.951554483639771	RABL5	MR-Egger	CD4.Tcell	MI	CD4.Tfh	TCRgd	NA	TCRgd	CD4.Tfh	TRUE	C	0.670045	101890776	7	0.070625	1.14398e-10	0.103938	Noise-TCRgd_CD4.Tfh_Panel9	CUX1	-37629	0	0	rs73412048_RABL5	TCRgd_RABL5
rs73412048	ENSG00000205238.5	-0.702471671019367	0.80486553225042	0.382782236261342	DICE.Tfh	7.74216971078629	0.0516519299301013	SPDYE2	MR-Egger	CD4.Tcell	MI	CD4.Tfh	TCRgd	NA	TCRgd	CD4.Tfh	TRUE	C	0.670045	101890776	7	0.070625	1.14398e-10	0.103938	Noise-TCRgd_CD4.Tfh_Panel9	CUX1	-37629	0	0	rs73412048_SPDYE2	TCRgd_SPDYE2
rs73412048	ENSG00000222011.4	-0.844400503931237	0.375029288423974	0.0243501655627223	DICE.Tfh	0.165009168805924	0.684585951569252	FAM185A	MR-Maxlik	CD4.Tcell	MI	CD4.Tfh	TCRgd	NA	TCRgd	CD4.Tfh	TRUE	C	0.670045	101890776	7	0.070625	1.14398e-10	0.103938	Noise-TCRgd_CD4.Tfh_Panel9	CUX1	-37629	1	0	rs73412048_FAM185A	TCRgd_FAM185A
rs73467483	ENSG00000140450.7	0.984271826149959	0.408896980245314	0.0160780535962954	Ishigaki.CD8	6.81632472951965e-31	0	ARRDC4	MR-Maxlik	CD8.Tcell	MI	CD8.Tcell	CXCR3	X	CXCR3	CD8.Th2	C	A	0.863858	98600637	15	0.0559656	3.25005e-08	0.156286	Noise-CXCR3_CD8.Th2_Panel9	ARRDC4	137853	1	0	rs73467483_ARRDC4	CXCR3_ARRDC4
rs73557284	ENSG00000203734.7	-3.18805850091735	0.89154409976938	0.000349046081502786	Ishigaki.B	1.01033953611972e-05	0.99746386128272	ECT2L	MR-Maxlik	Bcell	TwinsUK	Bcell	MME	3	CD10	.Bcells.Mature.Memory.IgA	A	G	3.08965	139181109	6	0.0458333	7.63493e-10	0.502192	Noise-CD10_.Bcells.Mature.Memory.IgA_Panel6	REPS1	-43521	1	1	rs73557284_ECT2L	CD10_ECT2L
rs73557284	ENSG00000112379.8	-10.5324554066802	5.3174312178861	0.0476202972334466	Ishigaki.B	0	1	KIAA1244	MR-Maxlik	Bcell	TwinsUK	Bcell	MME	3	CD10	.Bcells.Mature.Memory.IgA	A	G	3.08965	139181109	6	0.0458333	7.63493e-10	0.502192	Noise-CD10_.Bcells.Mature.Memory.IgA_Panel6	REPS1	-43521	0	0	rs73557284_KIAA1244	CD10_KIAA1244
rs74743908	ENSG00000169385.2	-1.00959117647059	0.594958764266184	0.0897137725550226	DICE.MONOCYTES	0	1	RNASE2	MR-Maxlik	Monocyte	MI	Monocyte	CD3G	11	CD3	Mono.ClassicMono	G	T	0.690338	20847876	14	0.0513959	4.17123e-08	0.125895	Noise-CD3_Mono.ClassicMono_Panel5	TEP1	14050	0	0	rs74743908_RNASE2	CD3_RNASE2
rs74851517	ENSG00000178201.3	1.10035774647887	0.592117477606477	0.0631202308455714	DICE.CD4naive	6.07147705718527e-31	0	VN1R1	MR-Maxlik	CD4.Tcell	MI	CD4.Tcell	CD8B	2	CD8B	CD3.CD4	A	G	0.781254	57766301	19	0.0801282	4.17853e-08	0.142483	Noise-CD8B_CD3.CD4_Panel5	ZNF805	14328	0	0	rs74851517_VN1R1	CD8B_VN1R1
rs74851517	ENSG00000196724.8	1.02796578947368	0.509822419473856	0.0437663919228444	DICE.CD4naive	0	1	ZNF418	MR-Maxlik	CD4.Tcell	MI	CD4.Tcell	CD8B	2	CD8B	CD3.CD4	A	G	0.781254	57766301	19	0.0801282	4.17853e-08	0.142483	Noise-CD8B_CD3.CD4_Panel5	ZNF805	14328	0	0	rs74851517_ZNF418	CD8B_ZNF418
rs74851517	ENSG00000198046.7	1.01461558441558	0.486348234112576	0.0369612738662259	DICE.CD4naive	2.42859082287411e-30	0	ZNF667	MR-Maxlik	CD4.Tcell	MI	CD4.Tcell	CD8B	2	CD8B	CD3.CD4	A	G	0.781254	57766301	19	0.0801282	4.17853e-08	0.142483	Noise-CD8B_CD3.CD4_Panel5	ZNF805	14328	1	0	rs74851517_ZNF667	CD8B_ZNF667
rs74851517	ENSG00000204524.5	-1.085075	0.566806463524012	0.0555734117462776	DICE.CD4naive	2.42859082287411e-30	0	ZNF805	MR-Maxlik	CD4.Tcell	MI	CD4.Tcell	CD8B	2	CD8B	CD3.CD4	A	G	0.781254	57766301	19	0.0801282	4.17853e-08	0.142483	Noise-CD8B_CD3.CD4_Panel5	ZNF805	14328	0	0	rs74851517_ZNF805	CD8B_ZNF805
rs75716135	ENSG00000109680.6	7.70763389600249	3.35253153934684	0.0215021635819019	DICE.Tfh	88.7567597407395	4.05105596113294e-19	TBC1D19	MR-Egger	CD4.Tcell	MI	CD4.Tfh	TCRgd	NA	TCRgd	CD4.Tfh	TRUE	C	0.563468	27166404	4	0.068408	9.72489e-09	0.0982428	Noise-TCRgd_CD4.Tfh_Panel9	STIM2	307104	1	0	rs75716135_TBC1D19	TCRgd_TBC1D19
rs75740609	ENSG00000134775.11	-1.64271276595745	0.971430195148638	0.0908320240187248	DICE.MONOCYTES	0	1	FHOD3	MR-Maxlik	Monocyte	MI	Monocyte	CD3G	11	CD3	Mono.ClassicMono	A	G	0.772075	33864332	18	0.0551471	9.24861e-09	0.134415	Noise-CD3_Mono.ClassicMono_Panel5	MOCOS	-13345	0	0	rs75740609_FHOD3	CD3_FHOD3
rs75740609	ENSG00000134779.10	-1.71572222222222	1.07891030333068	0.111781573294456	DICE.MONOCYTES	0	1	TPGS2	MR-Maxlik	Monocyte	MI	Monocyte	CD3G	11	CD3	Mono.ClassicMono	A	G	0.772075	33864332	18	0.0551471	9.24861e-09	0.134415	Noise-CD3_Mono.ClassicMono_Panel5	MOCOS	-13345	0	0	rs75740609_TPGS2	CD3_TPGS2
rs759254013	ENSG00000188352.8	9.78223913043478	6.01681535056387	0.103988645729387	DICE.Bcellnaive	0	1	FOCAD	MR-Maxlik	Bcell	TwinsUK	Bcell	MME	3	CD10	.Bcells.Mature.Memory.IgA	A	G	2.35409	20288033	9	0.0645833	2.95752e-08	0.424624	Noise-CD10_.Bcells.Mature.Memory.IgA_Panel6	MLLT3	-53630	0	0	rs759254013_FOCAD	CD10_FOCAD
rs76555564	ENSG00000144711.9	-1.91823974190943	0.704732414662274	0.00648998149690722	Ishigaki.Mono	0.0210844324125565	0.884549180410766	IQSEC1	MR-Maxlik	Monocyte	MI	Monocyte	CD4	12	CD4	Mono.ClassicMono	A	C	0.979369	11950850	3	0.0929936	4.71994e-08	0.179321	Noise-CD4_Mono.ClassicMono_Panel5	TAMM41	118934	1	0	rs76555564_IQSEC1	CD4_IQSEC1
rs76555564	ENSG00000144713.8	1.99621996959163	1.06630558084252	0.0611941591142846	Ishigaki.Mono	4.10187846918292e-31	0	RPL32	MR-Maxlik	Monocyte	MI	Monocyte	CD4	12	CD4	Mono.ClassicMono	A	C	0.979369	11950850	3	0.0929936	4.71994e-08	0.179321	Noise-CD4_Mono.ClassicMono_Panel5	TAMM41	118934	0	0	rs76555564_RPL32	CD4_RPL32
rs76555564	ENSG00000144712.7	2.16286029714107	1.15794765204792	0.0617844538259064	Ishigaki.Mono	4.10187846918292e-31	0	CAND2	MR-Maxlik	Monocyte	MI	Monocyte	CD4	12	CD4	Mono.ClassicMono	A	C	0.979369	11950850	3	0.0929936	4.71994e-08	0.179321	Noise-CD4_Mono.ClassicMono_Panel5	TAMM41	118934	0	0	rs76555564_CAND2	CD4_CAND2
rs76555564	ENSG00000144711.9	-1.91823974190943	0.704732414662274	0.00648998149690722	Chen.Mono	0.0210844324125565	0.884549180410766	IQSEC1	MR-Maxlik	Monocyte	MI	Monocyte	CD4	12	CD4	Mono.ClassicMono	A	C	0.979369	11950850	3	0.0929936	4.71994e-08	0.179321	Noise-CD4_Mono.ClassicMono_Panel5	TAMM41	118934	1	0	rs76555564_IQSEC1	CD4_IQSEC1
rs76555564	ENSG00000144713.8	1.99621996959163	1.06630558084252	0.0611941591142846	Chen.Mono	4.10187846918292e-31	0	RPL32	MR-Maxlik	Monocyte	MI	Monocyte	CD4	12	CD4	Mono.ClassicMono	A	C	0.979369	11950850	3	0.0929936	4.71994e-08	0.179321	Noise-CD4_Mono.ClassicMono_Panel5	TAMM41	118934	0	0	rs76555564_RPL32	CD4_RPL32
rs76555564	ENSG00000144712.7	2.16286029714107	1.15794765204792	0.0617844538259064	Chen.Mono	4.10187846918292e-31	0	CAND2	MR-Maxlik	Monocyte	MI	Monocyte	CD4	12	CD4	Mono.ClassicMono	A	C	0.979369	11950850	3	0.0929936	4.71994e-08	0.179321	Noise-CD4_Mono.ClassicMono_Panel5	TAMM41	118934	0	0	rs76555564_CAND2	CD4_CAND2
rs76555564	ENSG00000144713.8	1.458438	0.677591493459077	0.0313670170194642	DICE.MONOCYTES	0	1	RPL32	MR-Maxlik	Monocyte	MI	Monocyte	CD4	12	CD4	Mono.ClassicMono	A	C	0.979369	11950850	3	0.0929936	4.71994e-08	0.179321	Noise-CD4_Mono.ClassicMono_Panel5	TAMM41	118934	1	0	rs76555564_RPL32	CD4_RPL32
rs76555564	ENSG00000157150.4	1.73623571428571	0.965119363160516	0.0720209786502572	DICE.MONOCYTES	0	1	TIMP4	MR-Maxlik	Monocyte	MI	Monocyte	CD4	12	CD4	Mono.ClassicMono	A	C	0.979369	11950850	3	0.0929936	4.71994e-08	0.179321	Noise-CD4_Mono.ClassicMono_Panel5	TAMM41	118934	0	0	rs76555564_TIMP4	CD4_TIMP4
rs76563434	ENSG00000106100.6	-1.35243714548062	0.548540503539731	0.0136814841141332	DICE.CD8naive	0.00693048364822714	0.933653132995264	NOD1	MR-Maxlik	CD8.Tcell	MI	CD8.Tcell	CD4	12	CD4	.CD8	G	A	0.772133	31461799	7	0.0717791	1.39075e-08	0.13607	Noise-CD4_.CD8_Panel1	NEUROD6	84724	1	0	rs76563434_NOD1	CD4_NOD1
rs7744973	ENSG00000135521.8	-0.906861764705882	0.545402492132467	0.0963647761778494	DICE.CD4naive	0	1	LTV1	MR-Maxlik	CD4.Tcell	MI	CD4.Tcell	CD4	12	CD4	.CD4	A	C	0.361819	145191822	6	0.189039	1.38362e-08	0.063752	Noise-CD4_.CD4_Panel9	UTRN	584985	0	0	rs7744973_LTV1	CD4_LTV1
rs7744973	ENSG00000152818.14	-0.880951428571429	0.496865400105258	0.0762256807016188	DICE.CD4naive	0	1	UTRN	MR-Maxlik	CD4.Tcell	MI	CD4.Tcell	CD4	12	CD4	.CD4	A	C	0.361819	145191822	6	0.189039	1.38362e-08	0.063752	Noise-CD4_.CD4_Panel9	UTRN	584985	0	0	rs7744973_UTRN	CD4_UTRN
rs77624092	ENSG00000103257.4	-3.95584197909986	2.09409403290952	0.0588855357882014	DICE.Th17	0.14531449256056	0.703053824768087	SLC7A5	MR-Egger	CD4.Tcell	MI	CD4.Th17	CD4	12	CD4	CD4.Th17	A	G	0.650012	88478624	16	0.0555556	3.03954e-09	0.109624	Noise-CD4_CD4.Th17_Panel9	ZNF469	-15255	0	0	rs77624092_SLC7A5	CD4_SLC7A5
rs77624092	ENSG00000176715.11	-1.57083426664442	1.42999828948699	0.271991971891066	DICE.Th17	0.21007852940173	0.900289172307218	ACSF3	MR-Egger	CD4.Tcell	MI	CD4.Th17	CD4	12	CD4	CD4.Th17	A	G	0.650012	88478624	16	0.0555556	3.03954e-09	0.109624	Noise-CD4_CD4.Th17_Panel9	ZNF469	-15255	0	0	rs77624092_ACSF3	CD4_ACSF3
rs77740186	ENSG00000197372.5	-1.70879698972481	0.750469314473722	0.022787947550331	Ishigaki.PB	4.54118937520299e-31	0	ZNF675	MR-Maxlik	Granulocyte	MI	Granulocyte	FCER1A	NA	FcERIa	.CD125.Eosinophil	A	G	0.920537	23263718	19	0.0650558	2.30404e-08	0.16475	Noise-FcERIa_.CD125.Eosinophil_Panel7	ZNF730	5706	1	0	rs77740186_ZNF675	FcERIa_ZNF675
rs77740186	ENSG00000183850.9	-2.067452220921	1.07889731900894	0.0553314855149648	Ishigaki.PB	0	1	ZNF730	MR-Maxlik	Granulocyte	MI	Granulocyte	FCER1A	NA	FcERIa	.CD125.Eosinophil	A	G	0.920537	23263718	19	0.0650558	2.30404e-08	0.16475	Noise-FcERIa_.CD125.Eosinophil_Panel7	ZNF730	5706	0	0	rs77740186_ZNF730	FcERIa_ZNF730
rs77740186	ENSG00000197372.5	-1.70879698972481	0.750469314473722	0.022787947550331	Chen.Neutrophil	4.54118937520299e-31	0	ZNF675	MR-Maxlik	Granulocyte	MI	Granulocyte	FCER1A	NA	FcERIa	.CD125.Eosinophil	A	G	0.920537	23263718	19	0.0650558	2.30404e-08	0.16475	Noise-FcERIa_.CD125.Eosinophil_Panel7	ZNF730	5706	1	0	rs77740186_ZNF675	FcERIa_ZNF675
rs77740186	ENSG00000183850.9	-2.067452220921	1.07889731900894	0.0553314855149648	Chen.Neutrophil	0	1	ZNF730	MR-Maxlik	Granulocyte	MI	Granulocyte	FCER1A	NA	FcERIa	.CD125.Eosinophil	A	G	0.920537	23263718	19	0.0650558	2.30404e-08	0.16475	Noise-FcERIa_.CD125.Eosinophil_Panel7	ZNF730	5706	0	0	rs77740186_ZNF730	FcERIa_ZNF730
rs77828219	ENSG00000169071.10	0.288436480370917	1.80301107266956	0.872900862036516	DICE.Tfh	0.003816619159441	0.999999952197135	ROR2	MR-Egger	CD4.Tcell	MI	CD4.Tfh	PTGDR2	11	CRTh2	CD4.Tfh	G	A	-0.787284	93895086	9	0.0705368	2.49114e-09	0.132049	Noise-CRTh2_CD4.Tfh_Panel9	AUH	-81011	0	0	rs77828219_ROR2	CRTh2_ROR2
rs79407054	ENSG00000122133.12	-4.62085897435897	2.42684459705399	0.0569023032869538	DICE.Bcellnaive	0	1	PAEP	MR-Maxlik	Bcell	TwinsUK	Bcell	MME	3	CD10	.Bcells.Mature.Memory.IgA	T	C	2.53424	138065530	9	0.053125	3.74255e-08	0.460553	Noise-CD10_.Bcells.Mature.Memory.IgA_Panel6	OLFM1	-84982	0	0	rs79407054_PAEP	CD10_PAEP
rs79407054	ENSG00000130558.14	-5.28308533273766	2.20792165145672	0.0167209634274685	DICE.Bcellnaive	0.00612233986066335	0.937632862745798	OLFM1	MR-Maxlik	Bcell	TwinsUK	Bcell	MME	3	CD10	.Bcells.Mature.Memory.IgA	T	C	2.53424	138065530	9	0.053125	3.74255e-08	0.460553	Noise-CD10_.Bcells.Mature.Memory.IgA_Panel6	OLFM1	-84982	1	0	rs79407054_OLFM1	CD10_OLFM1
rs79407054	ENSG00000130635.11	2.95040579710145	1.68131013197995	0.0792891701800075	DICE.Bcellnaive	0	1	COL5A1	MR-Maxlik	Bcell	TwinsUK	Bcell	MME	3	CD10	.Bcells.Mature.Memory.IgA	T	C	2.53424	138065530	9	0.053125	3.74255e-08	0.460553	Noise-CD10_.Bcells.Mature.Memory.IgA_Panel6	OLFM1	-84982	0	0	rs79407054_COL5A1	CD10_COL5A1
rs79407054	ENSG00000148411.3	-3.58494642857143	2.27200652060506	0.11459391069535	DICE.Bcellnaive	1.18702929390751e-30	0	NACC2	MR-Maxlik	Bcell	TwinsUK	Bcell	MME	3	CD10	.Bcells.Mature.Memory.IgA	T	C	2.53424	138065530	9	0.053125	3.74255e-08	0.460553	Noise-CD10_.Bcells.Mature.Memory.IgA_Panel6	OLFM1	-84982	0	0	rs79407054_NACC2	CD10_NACC2
rs79596699	ENSG00000176595.3	1.9564661978607	0.829113558787011	0.0182893068258829	Ishigaki.PB	4.96762785178194e-31	0	KBTBD11	MR-Maxlik	Granulocyte	MI	Granulocyte	FCER1A	NA	FcERIa	.CD125.Eosinophil	T	C	1.18549	1082813	8	0.0509317	2.23844e-10	0.186868	Noise-FcERIa_.CD125.Eosinophil_Panel7	DLGAP2	-366719	1	0	rs79596699_KBTBD11	FcERIa_KBTBD11
rs79596699	ENSG00000176595.3	1.9564661978607	0.829113558787011	0.0182893068258829	Chen.Neutrophil	4.96762785178194e-31	0	KBTBD11	MR-Maxlik	Granulocyte	MI	Granulocyte	FCER1A	NA	FcERIa	.CD125.Eosinophil	T	C	1.18549	1082813	8	0.0509317	2.23844e-10	0.186868	Noise-FcERIa_.CD125.Eosinophil_Panel7	DLGAP2	-366719	1	0	rs79596699_KBTBD11	FcERIa_KBTBD11
rs8191738	ENSG00000085511.15	-5.07216702949011	2.46135881422201	0.039329927460323	Ishigaki.PB	5.62072651824513e-31	0	MAP3K4	MR-Maxlik	Granulocyte	MI	Granulocyte	FCGR2	1	CD32	.Neutrophil	A	G	1.54471	160431380	6	0.0761844	1.75032e-08	0.274126	Noise-CD32_.Neutrophil_Panel7	IGF2R	41249	1	0	rs8191738_MAP3K4	CD32_MAP3K4
rs8191738	ENSG00000130363.7	2.8626439084338	1.49201431449266	0.0550294373995491	Ishigaki.PB	0	1	RSPH3	MR-Maxlik	Granulocyte	MI	Granulocyte	FCGR2	1	CD32	.Neutrophil	A	G	1.54471	160431380	6	0.0761844	1.75032e-08	0.274126	Noise-CD32_.Neutrophil_Panel7	IGF2R	41249	0	0	rs8191738_RSPH3	CD32_RSPH3
rs8191738	ENSG00000085511.15	-5.07216702949011	2.46135881422201	0.039329927460323	Chen.Neutrophil	5.62072651824513e-31	0	MAP3K4	MR-Maxlik	Granulocyte	MI	Granulocyte	FCGR2	1	CD32	.Neutrophil	A	G	1.54471	160431380	6	0.0761844	1.75032e-08	0.274126	Noise-CD32_.Neutrophil_Panel7	IGF2R	41249	1	0	rs8191738_MAP3K4	CD32_MAP3K4
rs8191738	ENSG00000130363.7	2.8626439084338	1.49201431449266	0.0550294373995491	Chen.Neutrophil	0	1	RSPH3	MR-Maxlik	Granulocyte	MI	Granulocyte	FCGR2	1	CD32	.Neutrophil	A	G	1.54471	160431380	6	0.0761844	1.75032e-08	0.274126	Noise-CD32_.Neutrophil_Panel7	IGF2R	41249	0	0	rs8191738_RSPH3	CD32_RSPH3
rs822681	ENSG00000139637.9	2.22547961903415	1.11860063989968	0.0466437109309904	Ishigaki.CD8	5.52598886843695e-31	0	C12orf10	MR-Maxlik	CD8.Tcell	MI	CD8.Tcell	CD8A	2	CD8A	CD8.TEMRA	A	G	0.952362	53512099	12	0.0614702	1.58776e-08	0.168506	Noise-CD8A_CD8.TEMRA_Panel1	SOAT2	14797	0	0	rs822681_C12orf10	CD8A_C12orf10
rs822681	ENSG00000094914.8	2.95201136367995	1.54678930884258	0.0563296311741058	Ishigaki.CD8	4.34099934960499e-31	0	AAAS	MR-Maxlik	CD8.Tcell	MI	CD8.Tcell	CD8A	2	CD8A	CD8.TEMRA	A	G	0.952362	53512099	12	0.0614702	1.58776e-08	0.168506	Noise-CD8A_CD8.TEMRA_Panel1	SOAT2	14797	0	0	rs822681_AAAS	CD8A_AAAS
rs822681	ENSG00000198353.6	2.40193498001366	1.29252224588534	0.0631219338917199	Ishigaki.CD8	0	1	HOXC4	MR-Maxlik	CD8.Tcell	MI	CD8.Tcell	CD8A	2	CD8A	CD8.TEMRA	A	G	0.952362	53512099	12	0.0614702	1.58776e-08	0.168506	Noise-CD8A_CD8.TEMRA_Panel1	SOAT2	14797	0	0	rs822681_HOXC4	CD8A_HOXC4
rs822681	ENSG00000111057.6	1.89998409090909	1.15188809700533	0.0990550752332128	DICE.CD8naive	4.47413350622772e-31	0	KRT18	MR-Maxlik	CD8.Tcell	MI	CD8.Tcell	CD8A	2	CD8A	CD8.TEMRA	A	G	0.952362	53512099	12	0.0614702	1.58776e-08	0.168506	Noise-CD8A_CD8.TEMRA_Panel1	SOAT2	14797	0	0	rs822681_KRT18	CD8A_KRT18
rs822681	ENSG00000139651.9	0.0612478007893795	0.340200032911777	0.857125349849827	DICE.CD8naive	0.00920203603917899	0.999765875911968	ZNF740	MR-Egger	CD8.Tcell	MI	CD8.Tcell	CD8A	2	CD8A	CD8.TEMRA	A	G	0.952362	53512099	12	0.0614702	1.58776e-08	0.168506	Noise-CD8A_CD8.TEMRA_Panel1	SOAT2	14797	0	0	rs822681_ZNF740	CD8A_ZNF740
rs822681	ENSG00000167780.7	-0.0932352544227066	0.193001425475596	0.629038471419636	DICE.CD8naive	0.0120138810813967	0.99965103725164	SOAT2	MR-Egger	CD8.Tcell	MI	CD8.Tcell	CD8A	2	CD8A	CD8.TEMRA	A	G	0.952362	53512099	12	0.0614702	1.58776e-08	0.168506	Noise-CD8A_CD8.TEMRA_Panel1	SOAT2	14797	0	0	rs822681_SOAT2	CD8A_SOAT2
rs822681	ENSG00000182544.8	-1.5849279380703	0.602959891262607	0.00857423411291164	DICE.CD8naive	0.00237114271076113	0.961162854125157	MFSD5	MR-Maxlik	CD8.Tcell	MI	CD8.Tcell	CD8A	2	CD8A	CD8.TEMRA	A	G	0.952362	53512099	12	0.0614702	1.58776e-08	0.168506	Noise-CD8A_CD8.TEMRA_Panel1	SOAT2	14797	1	0	rs822681_MFSD5	CD8A_MFSD5
rs822681	ENSG00000189182.5	0.315431668473522	0.778006974328956	0.685157400155322	DICE.CD8naive	0.000157597397738634	0.98998379567373	KRT77	MR-Egger	CD8.Tcell	MI	CD8.Tcell	CD8A	2	CD8A	CD8.TEMRA	A	G	0.952362	53512099	12	0.0614702	1.58776e-08	0.168506	Noise-CD8A_CD8.TEMRA_Panel1	SOAT2	14797	0	0	rs822681_KRT77	CD8A_KRT77
rs822681	ENSG00000205352.6	-1.62765961538462	1.00526142573181	0.105417009160191	DICE.CD8naive	0	1	PRR13	MR-Maxlik	CD8.Tcell	MI	CD8.Tcell	CD8A	2	CD8A	CD8.TEMRA	A	G	0.952362	53512099	12	0.0614702	1.58776e-08	0.168506	Noise-CD8A_CD8.TEMRA_Panel1	SOAT2	14797	0	0	rs822681_PRR13	CD8A_PRR13
rs971419521	ENSG00000165202.2	-1.45228636984029	0.413168134300991	0.000439752474221812	DICE.TregMem	0.000267109977851058	0.986960354537814	DENND1A	MR-Maxlik	CD4.Tcell	TwinsUK	Treg	CD3G	11	CD3	.CD3.CD4.Treg	C	CA	1.0029	126302161	9	0.102083	8.35085e-09	0.174078	Noise-CD3_.CD3.CD4.Treg_Panel2	CRB2	160228	1	1	rs971419521_DENND1A	CD3_DENND1A
rs971419521	ENSG00000165209.14	-2.26641071428571	1.41801068749555	0.109975563466931	DICE.TregMem	0	1	OR1Q1	MR-Maxlik	CD4.Tcell	TwinsUK	Treg	CD3G	11	CD3	.CD3.CD4.Treg	C	CA	1.0029	126302161	9	0.102083	8.35085e-09	0.174078	Noise-CD3_.CD3.CD4.Treg_Panel2	CRB2	160228	0	0	rs971419521_OR1Q1	CD3_OR1Q1
rs971419521	ENSG00000171496.2	-1.9526	1.05360076820352	0.063844579284814	DICE.TregMem	9.55856369263061e-31	0	STRBP	MR-Maxlik	CD4.Tcell	TwinsUK	Treg	CD3G	11	CD3	.CD3.CD4.Treg	C	CA	1.0029	126302161	9	0.102083	8.35085e-09	0.174078	Noise-CD3_.CD3.CD4.Treg_Panel2	CRB2	160228	0	0	rs971419521_STRBP	CD3_STRBP
rs971419521	ENSG00000228914.1	-1.98732959869572	0.777086188792166	0.0105454214762963	DICE.TregMem	0.0329517182504181	0.855954663161659	OR1L8	MR-Maxlik	CD4.Tcell	TwinsUK	Treg	CD3G	11	CD3	.CD3.CD4.Treg	C	CA	1.0029	126302161	9	0.102083	8.35085e-09	0.174078	Noise-CD3_.CD3.CD4.Treg_Panel2	CRB2	160228	1	0	rs971419521_OR1L8	CD3_OR1L8
rs9920514	ENSG00000206190.7	-5.19546192109327	2.61739103577843	0.0471469915909924	Ishigaki.B	9.25007906871429e-31	0	ATP10A	MR-Maxlik	Bcell	TwinsUK	Bcell	MME	3	CD10	.Bcells.Mature.Memory.IgA	G	A	2.61693	26679929	15	0.053125	1.50322e-08	0.462258	Noise-CD10_.Bcells.Mature.Memory.IgA_Panel6	GABRB3	-108764	0	0	rs9920514_ATP10A	CD10_ATP10A
